# Supplementary material for: The special role of B(C6F5)3 in the single electron reduction of quinones by radicals
Source: Chem Sci. 2018 Aug 20;9(41):8011–8. doi: 10.1039/c8sc03005g (PMC6202917; doi:10.1039/c8sc03005g)
Supplement: Supplementary file 2 [file SC-009-C8SC03005G-s002.cif]

# Electronic Supplementary Material (ESI) for Chemical Science.
# This journal is © The Royal Society of Chemistry 2018

####################################################################### 
# 
# This file contains crystal structure data downloaded from the 
# Cambridge Structural Database (CSD) hosted by the Cambridge 
# Crystallographic Data Centre (CCDC).
# 
# Full information about CCDC data access policies and citation 
# guidelines are available at http://www.ccdc.cam.ac.uk/access/V1 
# 
# Audit and citation data items may have been added by the CCDC. 
# Please retain this information to preserve the provenance of 
# this file and to allow appropriate attribution of the data. 
# 
#######################################################################

data_erk8962
_database_code_depnum_ccdc_archive 'CCDC 1822878'
_audit_update_record             
;
2018-02-08 deposited with the CCDC.
2018-08-31 downloaded from the CCDC.
;

_audit_creation_method           SHELXL-97
_chemical_name_systematic        
; 
 ? 
;
_chemical_name_common            ?
_chemical_melting_point          ?
_chemical_formula_moiety         ?
_chemical_formula_sum            'C90 H68 B2 F30 Fe2 O2'
_chemical_formula_weight         1884.76

loop_
_atom_type_symbol
_atom_type_description
_atom_type_scat_dispersion_real
_atom_type_scat_dispersion_imag
_atom_type_scat_source
C C 0.0033 0.0016 'International Tables Vol C Tables 4.2.6.8 and 6.1.1.4'
H H 0.0000 0.0000 'International Tables Vol C Tables 4.2.6.8 and 6.1.1.4'
B B 0.0013 0.0007 'International Tables Vol C Tables 4.2.6.8 and 6.1.1.4'
O O 0.0106 0.0060 'International Tables Vol C Tables 4.2.6.8 and 6.1.1.4'
F F 0.0171 0.0103 'International Tables Vol C Tables 4.2.6.8 and 6.1.1.4'
Fe Fe 0.3463 0.8444 'International Tables Vol C Tables 4.2.6.8 and 6.1.1.4'

_symmetry_cell_setting           monoclinic
_symmetry_space_group_name_H-M   P21/c

loop_
_symmetry_equiv_pos_as_xyz
'x, y, z'
'-x, y+1/2, -z+1/2'
'-x, -y, -z'
'x, -y-1/2, z-1/2'

_cell_length_a                   14.0463(2)
_cell_length_b                   17.6303(3)
_cell_length_c                   16.8395(3)
_cell_angle_alpha                90.00
_cell_angle_beta                 100.6480(10)
_cell_angle_gamma                90.00
_cell_volume                     4098.34(12)
_cell_formula_units_Z            2
_cell_measurement_temperature    173(2)
_cell_measurement_reflns_used    6743
_cell_measurement_theta_min      4.08
_cell_measurement_theta_max      28.70

_exptl_crystal_description       plate
_exptl_crystal_colour            green
_exptl_crystal_size_max          0.06
_exptl_crystal_size_mid          0.04
_exptl_crystal_size_min          0.03
_exptl_crystal_density_meas      ?
_exptl_crystal_density_diffrn    1.527
_exptl_crystal_density_method    'not measured'
_exptl_crystal_F_000             1912
_exptl_absorpt_coefficient_mu    0.472
_exptl_absorpt_correction_type   multi-scan
_exptl_absorpt_correction_T_min  0.9722
_exptl_absorpt_correction_T_max  0.9860
_exptl_absorpt_process_details   
'Denzo (Otwinowski, Borek, Majewski & Minor, 2003)'

_exptl_special_details           
; 
 ? 
;

_diffrn_ambient_temperature      173(2)
_diffrn_radiation_wavelength     0.71073
_diffrn_radiation_type           MoK\a
_diffrn_radiation_source         'rotating anode Nonius FR591'
_diffrn_radiation_monochromator  'Montel mirror'
_diffrn_measurement_device_type  'Nonius KappaCCD APEXII'
_diffrn_measurement_method       '\w and \f scans'
_diffrn_detector_area_resol_mean ?
_diffrn_standards_number         ?
_diffrn_standards_interval_count ?
_diffrn_standards_interval_time  ?
_diffrn_standards_decay_%        ?
_diffrn_reflns_number            20499
_diffrn_reflns_av_R_equivalents  0.064
_diffrn_reflns_av_sigmaI/netI    0.0696
_diffrn_reflns_limit_h_min       -16
_diffrn_reflns_limit_h_max       16
_diffrn_reflns_limit_k_min       -20
_diffrn_reflns_limit_k_max       19
_diffrn_reflns_limit_l_min       -20
_diffrn_reflns_limit_l_max       20
_diffrn_reflns_theta_min         4.11
_diffrn_reflns_theta_max         25.00
_reflns_number_total             7087
_reflns_number_gt                5149
_reflns_threshold_expression     >2sigma(I)

_computing_data_collection       'Collect (Nonius B.V., 1998)'
_computing_cell_refinement       'Collect (Nonius B.V., 1998)'
_computing_data_reduction        'Denzo-SMN (Otwinowski & Minor, 1997)'
_computing_structure_solution    'SHELXL-2013 (Sheldrick, 2013)'
_computing_structure_refinement  'SHELXL-2013 (Sheldrick, 2013)'
_computing_molecular_graphics    'XP-SHELXL-2013 (Sheldrick, 2013)'
_computing_publication_material  'SHELXL-2013 (Sheldrick, 2013)'

_refine_special_details          
; 
 Refinement of F^2^ against ALL reflections.  The weighted R-factor wR and 
 goodness of fit S are based on F^2^, conventional R-factors R are based 
 on F, with F set to zero for negative F^2^. The threshold expression of 
 F^2^ > 2sigma(F^2^) is used only for calculating R-factors(gt) etc. and is 
 not relevant to the choice of reflections for refinement.  R-factors based 
 on F^2^ are statistically about twice as large as those based on F, and R- 
 factors based on ALL data will be even larger. 
;

_refine_ls_structure_factor_coef Fsqd
_refine_ls_matrix_type           full
_refine_ls_weighting_scheme      calc
_refine_ls_weighting_details     
'calc w=1/[\s^2^(Fo^2^)+(0.0000P)^2^+24.5005P] where P=(Fo^2^+2Fc^2^)/3'
_atom_sites_solution_primary     direct
_atom_sites_solution_secondary   difmap
_atom_sites_solution_hydrogens   geom
_refine_ls_hydrogen_treatment    constr
_refine_ls_extinction_method     none
_refine_ls_extinction_coef       ?
_refine_ls_number_reflns         7087
_refine_ls_number_parameters     578
_refine_ls_number_restraints     0
_refine_ls_R_factor_all          0.1167
_refine_ls_R_factor_gt           0.0814
_refine_ls_wR_factor_ref         0.1750
_refine_ls_wR_factor_gt          0.1538
_refine_ls_goodness_of_fit_ref   1.133
_refine_ls_restrained_S_all      1.133
_refine_ls_shift/su_max          0.000
_refine_ls_shift/su_mean         0.000

loop_
_atom_site_label
_atom_site_type_symbol
_atom_site_fract_x
_atom_site_fract_y
_atom_site_fract_z
_atom_site_U_iso_or_equiv
_atom_site_adp_type
_atom_site_occupancy
_atom_site_symmetry_multiplicity
_atom_site_calc_flag
_atom_site_refinement_flags
_atom_site_disorder_assembly
_atom_site_disorder_group
Fe1 Fe 0.16034(6) 0.74823(5) 0.21972(5) 0.0241(2) Uani 1 1 d . . .
C1 C 0.0635(4) 0.8344(3) 0.2341(4) 0.0319(14) Uani 1 1 d . . .
C2 C 0.0544(4) 0.7728(4) 0.2881(4) 0.0328(14) Uani 1 1 d . . .
C3 C 0.0267(4) 0.7070(3) 0.2404(4) 0.0309(14) Uani 1 1 d . . .
C4 C 0.0178(4) 0.7273(3) 0.1574(4) 0.0298(14) Uani 1 1 d . . .
C5 C 0.0402(4) 0.8056(3) 0.1540(4) 0.0302(14) Uani 1 1 d . . .
C6 C 0.0883(5) 0.9153(4) 0.2585(5) 0.0495(19) Uani 1 1 d . . .
H6A H 0.1283 0.9371 0.2223 0.074 Uiso 1 1 calc R . .
H6B H 0.1243 0.9165 0.3142 0.074 Uiso 1 1 calc R . .
H6C H 0.0286 0.9448 0.2548 0.074 Uiso 1 1 calc R . .
C7 C 0.0646(5) 0.7778(5) 0.3774(4) 0.0492(19) Uani 1 1 d . . .
H7A H 0.0002 0.7808 0.3918 0.074 Uiso 1 1 calc R . .
H7B H 0.1019 0.8232 0.3970 0.074 Uiso 1 1 calc R . .
H7C H 0.0983 0.7327 0.4023 0.074 Uiso 1 1 calc R . .
C8 C 0.0058(5) 0.6302(4) 0.2712(4) 0.0462(18) Uani 1 1 d . . .
H8A H -0.0624 0.6275 0.2766 0.069 Uiso 1 1 calc R . .
H8B H 0.0471 0.6216 0.3241 0.069 Uiso 1 1 calc R . .
H8C H 0.0191 0.5913 0.2332 0.069 Uiso 1 1 calc R . .
C9 C -0.0155(5) 0.6767(4) 0.0868(4) 0.0482(18) Uani 1 1 d . . .
H9A H -0.0861 0.6802 0.0709 0.072 Uiso 1 1 calc R . .
H9B H 0.0029 0.6243 0.1015 0.072 Uiso 1 1 calc R . .
H9C H 0.0147 0.6926 0.0414 0.072 Uiso 1 1 calc R . .
C10 C 0.0371(5) 0.8522(4) 0.0791(4) 0.0480(18) Uani 1 1 d . . .
H10A H -0.0267 0.8762 0.0643 0.072 Uiso 1 1 calc R . .
H10B H 0.0488 0.8195 0.0349 0.072 Uiso 1 1 calc R . .
H10C H 0.0872 0.8915 0.0893 0.072 Uiso 1 1 calc R . .
C11 C 0.2634(4) 0.7130(3) 0.1528(3) 0.0306(14) Uani 1 1 d . . .
C12 C 0.2581(4) 0.6600(3) 0.2166(3) 0.0290(13) Uani 1 1 d . . .
C13 C 0.2818(4) 0.6988(3) 0.2916(3) 0.0292(13) Uani 1 1 d . . .
C14 C 0.3032(4) 0.7755(3) 0.2751(4) 0.0303(14) Uani 1 1 d . . .
C15 C 0.2924(4) 0.7843(3) 0.1894(4) 0.0296(14) Uani 1 1 d . . .
C16 C 0.2442(5) 0.6951(4) 0.0647(4) 0.0457(18) Uani 1 1 d . . .
H16A H 0.2168 0.7397 0.0341 0.069 Uiso 1 1 calc R . .
H16B H 0.1982 0.6529 0.0541 0.069 Uiso 1 1 calc R . .
H16C H 0.3050 0.6808 0.0479 0.069 Uiso 1 1 calc R . .
C17 C 0.2358(5) 0.5769(3) 0.2053(4) 0.0436(17) Uani 1 1 d . . .
H17A H 0.2955 0.5491 0.2026 0.065 Uiso 1 1 calc R . .
H17B H 0.1890 0.5693 0.1550 0.065 Uiso 1 1 calc R . .
H17C H 0.2082 0.5582 0.2510 0.065 Uiso 1 1 calc R . .
C18 C 0.2857(5) 0.6647(4) 0.3732(4) 0.0419(17) Uani 1 1 d . . .
H18A H 0.2237 0.6402 0.3756 0.063 Uiso 1 1 calc R . .
H18B H 0.2983 0.7046 0.4143 0.063 Uiso 1 1 calc R . .
H18C H 0.3378 0.6270 0.3833 0.063 Uiso 1 1 calc R . .
C19 C 0.3347(5) 0.8362(4) 0.3369(4) 0.0432(17) Uani 1 1 d . . .
H19A H 0.2946 0.8338 0.3787 0.065 Uiso 1 1 calc R . .
H19B H 0.3271 0.8860 0.3107 0.065 Uiso 1 1 calc R . .
H19C H 0.4028 0.8284 0.3616 0.065 Uiso 1 1 calc R . .
C20 C 0.3116(5) 0.8549(4) 0.1454(4) 0.0451(17) Uani 1 1 d . . .
H20A H 0.3784 0.8540 0.1360 0.068 Uiso 1 1 calc R . .
H20B H 0.3024 0.8994 0.1781 0.068 Uiso 1 1 calc R . .
H20C H 0.2667 0.8574 0.0935 0.068 Uiso 1 1 calc R . .
B1 B 0.3517(5) 0.3348(3) 0.3786(4) 0.0244(14) Uani 1 1 d . . .
O1 O 0.4481(3) 0.3730(2) 0.4029(2) 0.0236(9) Uani 1 1 d . . .
C41 C 0.4706(4) 0.4347(3) 0.4507(3) 0.0215(12) Uani 1 1 d . . .
C42 C 0.4796(4) 0.4304(3) 0.5349(3) 0.0208(12) Uani 1 1 d . . .
C43 C 0.4645(4) 0.3603(3) 0.5748(3) 0.0276(13) Uani 1 1 d . . .
H43 H 0.4496 0.3154 0.5438 0.033 Uiso 1 1 calc R . .
C44 C 0.4713(4) 0.3578(3) 0.6562(3) 0.0322(14) Uani 1 1 d . . .
H44 H 0.4595 0.3113 0.6812 0.039 Uiso 1 1 calc R . .
C45 C 0.4954(5) 0.4223(4) 0.7041(4) 0.0370(15) Uani 1 1 d . . .
H45 H 0.4991 0.4193 0.7610 0.044 Uiso 1 1 calc R . .
C46 C 0.5136(4) 0.4897(3) 0.6695(3) 0.0301(14) Uani 1 1 d . . .
H46 H 0.5310 0.5328 0.7028 0.036 Uiso 1 1 calc R . .
C47 C 0.5070(4) 0.4963(3) 0.5841(3) 0.0226(12) Uani 1 1 d . . .
C51 C 0.3694(4) 0.2413(3) 0.3832(3) 0.0232(12) Uani 1 1 d . . .
F52 F 0.5377(2) 0.2421(2) 0.4427(2) 0.0429(9) Uani 1 1 d . . .
C52 C 0.4552(4) 0.2036(3) 0.4130(4) 0.0295(13) Uani 1 1 d . . .
F53 F 0.5494(3) 0.0929(2) 0.4457(3) 0.0586(12) Uani 1 1 d . . .
C53 C 0.4635(5) 0.1265(4) 0.4158(4) 0.0357(15) Uani 1 1 d . . .
F54 F 0.3930(4) 0.0053(2) 0.3901(3) 0.0666(13) Uani 1 1 d . . .
C54 C 0.3848(6) 0.0816(3) 0.3879(4) 0.0428(17) Uani 1 1 d . . .
F55 F 0.2196(3) 0.0725(2) 0.3294(3) 0.0652(13) Uani 1 1 d . . .
C55 C 0.2985(5) 0.1153(3) 0.3565(4) 0.0398(16) Uani 1 1 d . . .
F56 F 0.2040(3) 0.22297(19) 0.3265(2) 0.0435(9) Uani 1 1 d . . .
C56 C 0.2927(4) 0.1932(3) 0.3544(4) 0.0312(14) Uani 1 1 d . . .
C61 C 0.2783(4) 0.3637(3) 0.4379(3) 0.0235(12) Uani 1 1 d . . .
F62 F 0.2730(3) 0.24832(19) 0.5114(2) 0.0377(8) Uani 1 1 d . . .
C62 C 0.2496(4) 0.3227(3) 0.5000(4) 0.0291(13) Uani 1 1 d . . .
F63 F 0.1747(3) 0.3087(2) 0.6145(2) 0.0539(11) Uani 1 1 d . . .
C63 C 0.1991(5) 0.3529(4) 0.5553(4) 0.0352(15) Uani 1 1 d . . .
F64 F 0.1226(3) 0.4580(2) 0.6031(3) 0.0595(12) Uani 1 1 d . . .
C64 C 0.1726(5) 0.4275(4) 0.5501(4) 0.0362(15) Uani 1 1 d . . .
F65 F 0.1691(3) 0.54442(19) 0.4813(2) 0.0465(10) Uani 1 1 d . . .
C65 C 0.1968(5) 0.4707(3) 0.4891(4) 0.0330(14) Uani 1 1 d . . .
F66 F 0.2696(2) 0.48528(17) 0.37783(19) 0.0306(8) Uani 1 1 d . . .
C66 C 0.2473(4) 0.4383(3) 0.4356(3) 0.0281(13) Uani 1 1 d . . .
C71 C 0.3108(4) 0.3539(3) 0.2804(3) 0.0252(13) Uani 1 1 d . . .
F72 F 0.4661(2) 0.32211(19) 0.25217(19) 0.0334(8) Uani 1 1 d . . .
C72 C 0.3749(4) 0.3474(3) 0.2267(3) 0.0256(13) Uani 1 1 d . . .
F73 F 0.4184(3) 0.3599(2) 0.0976(2) 0.0455(10) Uani 1 1 d . . .
C73 C 0.3513(5) 0.3656(4) 0.1452(4) 0.0348(15) Uani 1 1 d . . .
F74 F 0.2346(3) 0.4095(2) 0.0357(2) 0.0491(10) Uani 1 1 d . . .
C74 C 0.2594(5) 0.3893(3) 0.1142(3) 0.0339(15) Uani 1 1 d . . .
F75 F 0.1011(3) 0.4169(2) 0.1336(2) 0.0452(10) Uani 1 1 d . . .
C75 C 0.1926(4) 0.3940(3) 0.1634(4) 0.0308(14) Uani 1 1 d . . .
F76 F 0.1477(2) 0.3812(2) 0.2883(2) 0.0364(8) Uani 1 1 d . . .
C76 C 0.2191(4) 0.3752(3) 0.2439(4) 0.0294(13) Uani 1 1 d . . .

loop_
_atom_site_aniso_label
_atom_site_aniso_U_11
_atom_site_aniso_U_22
_atom_site_aniso_U_33
_atom_site_aniso_U_23
_atom_site_aniso_U_13
_atom_site_aniso_U_12
Fe1 0.0218(4) 0.0244(4) 0.0261(4) 0.0029(4) 0.0044(3) -0.0018(4)
C1 0.025(3) 0.029(3) 0.041(4) 0.000(3) 0.006(3) 0.001(3)
C2 0.024(3) 0.040(4) 0.035(3) -0.001(3) 0.008(3) -0.001(3)
C3 0.026(3) 0.034(3) 0.035(3) 0.008(3) 0.011(3) 0.000(3)
C4 0.016(3) 0.043(4) 0.030(3) 0.004(3) 0.006(2) -0.004(3)
C5 0.018(3) 0.039(3) 0.034(3) 0.007(3) 0.007(2) 0.002(3)
C6 0.047(5) 0.027(3) 0.077(5) -0.004(3) 0.018(4) 0.001(3)
C7 0.049(5) 0.070(5) 0.030(4) -0.002(3) 0.011(3) 0.003(4)
C8 0.043(4) 0.042(4) 0.055(5) 0.011(3) 0.013(4) -0.007(3)
C9 0.043(4) 0.060(5) 0.040(4) -0.013(4) 0.004(3) -0.011(4)
C10 0.038(4) 0.062(5) 0.042(4) 0.025(4) 0.004(3) 0.003(4)
C11 0.027(3) 0.038(3) 0.028(3) 0.008(3) 0.006(3) 0.002(3)
C12 0.029(3) 0.027(3) 0.030(3) -0.002(3) 0.003(3) 0.006(3)
C13 0.027(3) 0.031(3) 0.029(3) 0.001(3) 0.002(3) 0.002(3)
C14 0.023(3) 0.036(3) 0.030(3) -0.005(3) 0.002(3) -0.002(3)
C15 0.015(3) 0.030(3) 0.043(4) 0.007(3) 0.003(3) -0.003(2)
C16 0.042(4) 0.068(5) 0.029(4) -0.004(3) 0.013(3) -0.003(4)
C17 0.051(4) 0.030(3) 0.046(4) -0.004(3) 0.000(3) 0.007(3)
C18 0.037(4) 0.048(4) 0.039(4) 0.014(3) 0.002(3) 0.003(3)
C19 0.038(4) 0.039(4) 0.050(4) -0.003(3) 0.001(3) -0.004(3)
C20 0.037(4) 0.045(4) 0.057(4) 0.020(4) 0.019(3) -0.005(3)
B1 0.027(4) 0.017(3) 0.028(3) -0.001(3) 0.003(3) -0.004(3)
O1 0.025(2) 0.0205(19) 0.026(2) -0.0047(16) 0.0063(17) -0.0039(16)
C41 0.016(3) 0.023(3) 0.025(3) 0.000(2) 0.002(2) 0.002(2)
C42 0.017(3) 0.018(3) 0.026(3) 0.003(2) 0.003(2) -0.002(2)
C43 0.028(3) 0.021(3) 0.033(3) 0.000(3) 0.003(3) -0.001(2)
C44 0.040(4) 0.027(3) 0.030(3) 0.008(3) 0.008(3) -0.007(3)
C45 0.048(4) 0.041(4) 0.021(3) 0.006(3) 0.006(3) -0.007(3)
C46 0.035(4) 0.033(3) 0.022(3) -0.006(3) 0.005(3) -0.009(3)
C47 0.019(3) 0.023(3) 0.028(3) 0.004(2) 0.008(2) -0.001(2)
C51 0.024(3) 0.025(3) 0.021(3) 0.000(2) 0.005(2) -0.003(2)
F52 0.0249(19) 0.0304(19) 0.070(3) -0.0040(18) -0.0014(17) -0.0020(16)
C52 0.024(3) 0.028(3) 0.036(3) -0.005(3) 0.005(3) -0.004(3)
F53 0.051(3) 0.032(2) 0.088(3) 0.003(2) 0.001(2) 0.0160(19)
C53 0.033(4) 0.035(4) 0.041(4) -0.002(3) 0.013(3) 0.005(3)
F54 0.090(4) 0.0180(19) 0.090(3) -0.004(2) 0.012(3) -0.002(2)
C54 0.064(5) 0.021(3) 0.043(4) -0.002(3) 0.011(4) 0.003(3)
F55 0.062(3) 0.030(2) 0.095(4) -0.008(2) -0.006(3) -0.020(2)
C55 0.042(4) 0.026(3) 0.052(4) -0.004(3) 0.009(3) -0.013(3)
F56 0.029(2) 0.0334(19) 0.065(3) -0.0033(18) 0.0016(18) -0.0068(16)
C56 0.029(3) 0.029(3) 0.035(3) -0.004(3) 0.006(3) -0.002(3)
C61 0.026(3) 0.023(3) 0.022(3) -0.008(2) 0.008(2) -0.005(2)
F62 0.051(2) 0.0229(17) 0.043(2) 0.0071(16) 0.0179(17) 0.0037(17)
C62 0.030(3) 0.023(3) 0.035(3) -0.002(3) 0.007(3) -0.005(3)
F63 0.074(3) 0.049(2) 0.050(2) 0.015(2) 0.040(2) 0.002(2)
C63 0.041(4) 0.035(3) 0.033(3) 0.009(3) 0.017(3) -0.004(3)
F64 0.089(3) 0.045(2) 0.060(3) -0.008(2) 0.054(3) 0.006(2)
C64 0.043(4) 0.039(4) 0.032(3) -0.010(3) 0.018(3) 0.003(3)
F65 0.063(3) 0.0246(18) 0.060(3) -0.0012(17) 0.033(2) 0.0092(18)
C65 0.044(4) 0.020(3) 0.036(4) -0.003(3) 0.013(3) 0.000(3)
F66 0.041(2) 0.0230(17) 0.0316(18) 0.0046(14) 0.0156(16) 0.0029(15)
C66 0.029(3) 0.028(3) 0.029(3) -0.001(3) 0.011(3) 0.000(3)
C71 0.026(3) 0.022(3) 0.028(3) -0.007(2) 0.005(2) -0.003(2)
F72 0.0246(18) 0.044(2) 0.0332(19) -0.0062(16) 0.0083(15) 0.0047(16)
C72 0.019(3) 0.023(3) 0.034(3) -0.006(3) 0.003(2) -0.001(2)
F73 0.049(2) 0.063(3) 0.0273(19) -0.0066(18) 0.0148(17) 0.000(2)
C73 0.038(4) 0.039(4) 0.029(3) -0.011(3) 0.009(3) -0.003(3)
F74 0.060(3) 0.058(3) 0.027(2) 0.0018(18) 0.0024(18) 0.002(2)
C74 0.045(4) 0.034(3) 0.022(3) -0.005(3) 0.005(3) -0.006(3)
F75 0.036(2) 0.054(2) 0.041(2) -0.0002(19) -0.0050(17) 0.0057(18)
C75 0.028(3) 0.029(3) 0.032(3) -0.006(3) -0.003(3) -0.003(3)
F76 0.0265(19) 0.048(2) 0.036(2) -0.0018(17) 0.0096(16) 0.0039(16)
C76 0.026(3) 0.031(3) 0.030(3) -0.009(3) 0.002(3) -0.005(3)

_geom_special_details            
; 
 All esds (except the esd in the dihedral angle between two l.s. planes) 
 are estimated using the full covariance matrix.  The cell esds are taken 
 into account individually in the estimation of esds in distances, angles 
 and torsion angles; correlations between esds in cell parameters are only 
 used when they are defined by crystal symmetry.  An approximate (isotropic) 
 treatment of cell esds is used for estimating esds involving l.s. planes. 
;

loop_
_geom_bond_atom_site_label_1
_geom_bond_atom_site_label_2
_geom_bond_distance
_geom_bond_site_symmetry_2
_geom_bond_publ_flag
Fe1 C12 2.082(6) . ?
Fe1 C1 2.084(6) . ?
Fe1 C11 2.087(6) . ?
Fe1 C2 2.088(6) . ?
Fe1 C13 2.091(6) . ?
Fe1 C5 2.099(6) . ?
Fe1 C3 2.101(6) . ?
Fe1 C14 2.106(6) . ?
Fe1 C15 2.110(6) . ?
Fe1 C4 2.114(6) . ?
C1 C5 1.423(8) . ?
C1 C2 1.437(8) . ?
C1 C6 1.506(8) . ?
C2 C3 1.424(8) . ?
C2 C7 1.487(8) . ?
C3 C4 1.426(8) . ?
C3 C8 1.498(8) . ?
C4 C5 1.418(8) . ?
C4 C9 1.492(8) . ?
C5 C10 1.499(8) . ?
C6 H6A 0.9800 . ?
C6 H6B 0.9800 . ?
C6 H6C 0.9800 . ?
C7 H7A 0.9800 . ?
C7 H7B 0.9800 . ?
C7 H7C 0.9800 . ?
C8 H8A 0.9800 . ?
C8 H8B 0.9800 . ?
C8 H8C 0.9800 . ?
C9 H9A 0.9800 . ?
C9 H9B 0.9800 . ?
C9 H9C 0.9800 . ?
C10 H10A 0.9800 . ?
C10 H10B 0.9800 . ?
C10 H10C 0.9800 . ?
C11 C15 1.425(8) . ?
C11 C12 1.436(8) . ?
C11 C16 1.493(8) . ?
C12 C13 1.421(8) . ?
C12 C17 1.502(8) . ?
C13 C14 1.425(8) . ?
C13 C18 1.491(8) . ?
C14 C15 1.431(8) . ?
C14 C19 1.501(8) . ?
C15 C20 1.498(8) . ?
C16 H16A 0.9800 . ?
C16 H16B 0.9800 . ?
C16 H16C 0.9800 . ?
C17 H17A 0.9800 . ?
C17 H17B 0.9800 . ?
C17 H17C 0.9800 . ?
C18 H18A 0.9800 . ?
C18 H18B 0.9800 . ?
C18 H18C 0.9800 . ?
C19 H19A 0.9800 . ?
C19 H19B 0.9800 . ?
C19 H19C 0.9800 . ?
C20 H20A 0.9800 . ?
C20 H20B 0.9800 . ?
C20 H20C 0.9800 . ?
B1 O1 1.499(7) . ?
B1 C61 1.643(8) . ?
B1 C51 1.667(8) . ?
B1 C71 1.681(8) . ?
O1 C41 1.356(6) . ?
C41 C42 1.402(7) . ?
C41 C47 1.411(7) 3_666 ?
C42 C47 1.437(7) . ?
C42 C43 1.442(7) . ?
C43 C44 1.356(8) . ?
C43 H43 0.9500 . ?
C44 C45 1.399(8) . ?
C44 H44 0.9500 . ?
C45 C46 1.368(8) . ?
C45 H45 0.9500 . ?
C46 C47 1.428(8) . ?
C46 H46 0.9500 . ?
C47 C41 1.411(7) 3_666 ?
C51 C56 1.386(8) . ?
C51 C52 1.387(8) . ?
F52 C52 1.355(6) . ?
C52 C53 1.364(8) . ?
F53 C53 1.354(7) . ?
C53 C54 1.371(9) . ?
F54 C54 1.350(7) . ?
C54 C55 1.366(10) . ?
F55 C55 1.348(7) . ?
C55 C56 1.377(8) . ?
F56 C56 1.353(7) . ?
C61 C66 1.383(8) . ?
C61 C62 1.391(8) . ?
F62 C62 1.357(6) . ?
C62 C63 1.377(8) . ?
F63 C63 1.358(7) . ?
C63 C64 1.366(9) . ?
F64 C64 1.345(7) . ?
C64 C65 1.371(8) . ?
F65 C65 1.356(6) . ?
C65 C66 1.370(8) . ?
F66 C66 1.358(6) . ?
C71 C76 1.373(8) . ?
C71 C72 1.395(8) . ?
F72 C72 1.348(6) . ?
C72 C73 1.389(8) . ?
F73 C73 1.350(7) . ?
C73 C74 1.365(9) . ?
F74 C74 1.352(7) . ?
C74 C75 1.363(9) . ?
F75 C75 1.352(7) . ?
C75 C76 1.378(8) . ?
F76 C76 1.361(7) . ?

loop_
_geom_angle_atom_site_label_1
_geom_angle_atom_site_label_2
_geom_angle_atom_site_label_3
_geom_angle
_geom_angle_site_symmetry_1
_geom_angle_site_symmetry_3
_geom_angle_publ_flag
C12 Fe1 C1 174.7(2) . . ?
C12 Fe1 C11 40.3(2) . . ?
C1 Fe1 C11 144.4(2) . . ?
C12 Fe1 C2 135.2(2) . . ?
C1 Fe1 C2 40.3(2) . . ?
C11 Fe1 C2 174.7(2) . . ?
C12 Fe1 C13 39.8(2) . . ?
C1 Fe1 C13 135.8(2) . . ?
C11 Fe1 C13 67.4(2) . . ?
C2 Fe1 C13 110.8(2) . . ?
C12 Fe1 C5 144.7(2) . . ?
C1 Fe1 C5 39.8(2) . . ?
C11 Fe1 C5 115.4(2) . . ?
C2 Fe1 C5 66.8(2) . . ?
C13 Fe1 C5 175.3(2) . . ?
C12 Fe1 C3 111.0(2) . . ?
C1 Fe1 C3 67.1(2) . . ?
C11 Fe1 C3 135.8(2) . . ?
C2 Fe1 C3 39.7(2) . . ?
C13 Fe1 C3 114.7(2) . . ?
C5 Fe1 C3 66.3(2) . . ?
C12 Fe1 C14 66.6(2) . . ?
C1 Fe1 C14 111.8(2) . . ?
C11 Fe1 C14 66.9(2) . . ?
C2 Fe1 C14 115.2(2) . . ?
C13 Fe1 C14 39.7(2) . . ?
C5 Fe1 C14 137.0(2) . . ?
C3 Fe1 C14 144.4(2) . . ?
C12 Fe1 C15 66.8(2) . . ?
C1 Fe1 C15 115.5(2) . . ?
C11 Fe1 C15 39.7(2) . . ?
C2 Fe1 C15 144.9(2) . . ?
C13 Fe1 C15 66.8(2) . . ?
C5 Fe1 C15 112.6(2) . . ?
C3 Fe1 C15 175.0(2) . . ?
C14 Fe1 C15 39.7(2) . . ?
C12 Fe1 C4 115.2(2) . . ?
C1 Fe1 C4 66.8(2) . . ?
C11 Fe1 C4 111.6(2) . . ?
C2 Fe1 C4 66.7(2) . . ?
C13 Fe1 C4 144.2(2) . . ?
C5 Fe1 C4 39.3(2) . . ?
C3 Fe1 C4 39.5(2) . . ?
C14 Fe1 C4 175.6(2) . . ?
C15 Fe1 C4 136.6(2) . . ?
C5 C1 C2 107.3(5) . . ?
C5 C1 C6 126.7(6) . . ?
C2 C1 C6 125.9(6) . . ?
C5 C1 Fe1 70.7(3) . . ?
C2 C1 Fe1 70.0(3) . . ?
C6 C1 Fe1 126.8(5) . . ?
C3 C2 C1 107.8(5) . . ?
C3 C2 C7 125.7(6) . . ?
C1 C2 C7 126.3(6) . . ?
C3 C2 Fe1 70.6(3) . . ?
C1 C2 Fe1 69.7(3) . . ?
C7 C2 Fe1 128.7(5) . . ?
C2 C3 C4 108.3(5) . . ?
C2 C3 C8 126.3(6) . . ?
C4 C3 C8 125.4(6) . . ?
C2 C3 Fe1 69.6(3) . . ?
C4 C3 Fe1 70.7(3) . . ?
C8 C3 Fe1 127.4(5) . . ?
C5 C4 C3 107.7(5) . . ?
C5 C4 C9 126.0(6) . . ?
C3 C4 C9 126.1(6) . . ?
C5 C4 Fe1 69.8(3) . . ?
C3 C4 Fe1 69.8(3) . . ?
C9 C4 Fe1 129.0(4) . . ?
C4 C5 C1 108.8(5) . . ?
C4 C5 C10 126.6(6) . . ?
C1 C5 C10 124.6(6) . . ?
C4 C5 Fe1 70.9(3) . . ?
C1 C5 Fe1 69.5(3) . . ?
C10 C5 Fe1 127.1(4) . . ?
C1 C6 H6A 109.5 . . ?
C1 C6 H6B 109.5 . . ?
H6A C6 H6B 109.5 . . ?
C1 C6 H6C 109.5 . . ?
H6A C6 H6C 109.5 . . ?
H6B C6 H6C 109.5 . . ?
C2 C7 H7A 109.5 . . ?
C2 C7 H7B 109.5 . . ?
H7A C7 H7B 109.5 . . ?
C2 C7 H7C 109.5 . . ?
H7A C7 H7C 109.5 . . ?
H7B C7 H7C 109.5 . . ?
C3 C8 H8A 109.5 . . ?
C3 C8 H8B 109.5 . . ?
H8A C8 H8B 109.5 . . ?
C3 C8 H8C 109.5 . . ?
H8A C8 H8C 109.5 . . ?
H8B C8 H8C 109.5 . . ?
C4 C9 H9A 109.5 . . ?
C4 C9 H9B 109.5 . . ?
H9A C9 H9B 109.5 . . ?
C4 C9 H9C 109.5 . . ?
H9A C9 H9C 109.5 . . ?
H9B C9 H9C 109.5 . . ?
C5 C10 H10A 109.5 . . ?
C5 C10 H10B 109.5 . . ?
H10A C10 H10B 109.5 . . ?
C5 C10 H10C 109.5 . . ?
H10A C10 H10C 109.5 . . ?
H10B C10 H10C 109.5 . . ?
C15 C11 C12 107.6(5) . . ?
C15 C11 C16 126.9(6) . . ?
C12 C11 C16 125.5(6) . . ?
C15 C11 Fe1 71.1(3) . . ?
C12 C11 Fe1 69.7(3) . . ?
C16 C11 Fe1 125.7(4) . . ?
C13 C12 C11 108.4(5) . . ?
C13 C12 C17 126.2(6) . . ?
C11 C12 C17 125.4(6) . . ?
C13 C12 Fe1 70.4(3) . . ?
C11 C12 Fe1 70.0(3) . . ?
C17 C12 Fe1 127.5(5) . . ?
C12 C13 C14 107.9(5) . . ?
C12 C13 C18 126.0(6) . . ?
C14 C13 C18 126.1(6) . . ?
C12 C13 Fe1 69.8(3) . . ?
C14 C13 Fe1 70.7(3) . . ?
C18 C13 Fe1 126.1(4) . . ?
C13 C14 C15 108.2(5) . . ?
C13 C14 C19 125.9(6) . . ?
C15 C14 C19 125.8(6) . . ?
C13 C14 Fe1 69.6(3) . . ?
C15 C14 Fe1 70.3(3) . . ?
C19 C14 Fe1 127.1(4) . . ?
C11 C15 C14 108.0(5) . . ?
C11 C15 C20 125.7(6) . . ?
C14 C15 C20 126.3(6) . . ?
C11 C15 Fe1 69.3(3) . . ?
C14 C15 Fe1 70.0(3) . . ?
C20 C15 Fe1 128.1(4) . . ?
C11 C16 H16A 109.5 . . ?
C11 C16 H16B 109.5 . . ?
H16A C16 H16B 109.5 . . ?
C11 C16 H16C 109.5 . . ?
H16A C16 H16C 109.5 . . ?
H16B C16 H16C 109.5 . . ?
C12 C17 H17A 109.5 . . ?
C12 C17 H17B 109.5 . . ?
H17A C17 H17B 109.5 . . ?
C12 C17 H17C 109.5 . . ?
H17A C17 H17C 109.5 . . ?
H17B C17 H17C 109.5 . . ?
C13 C18 H18A 109.5 . . ?
C13 C18 H18B 109.5 . . ?
H18A C18 H18B 109.5 . . ?
C13 C18 H18C 109.5 . . ?
H18A C18 H18C 109.5 . . ?
H18B C18 H18C 109.5 . . ?
C14 C19 H19A 109.5 . . ?
C14 C19 H19B 109.5 . . ?
H19A C19 H19B 109.5 . . ?
C14 C19 H19C 109.5 . . ?
H19A C19 H19C 109.5 . . ?
H19B C19 H19C 109.5 . . ?
C15 C20 H20A 109.5 . . ?
C15 C20 H20B 109.5 . . ?
H20A C20 H20B 109.5 . . ?
C15 C20 H20C 109.5 . . ?
H20A C20 H20C 109.5 . . ?
H20B C20 H20C 109.5 . . ?
O1 B1 C61 109.4(4) . . ?
O1 B1 C51 108.2(5) . . ?
C61 B1 C51 112.6(5) . . ?
O1 B1 C71 107.8(4) . . ?
C61 B1 C71 113.3(5) . . ?
C51 B1 C71 105.3(4) . . ?
C41 O1 B1 128.5(4) . . ?
O1 C41 C42 121.6(5) . . ?
O1 C41 C47 119.4(5) . 3_666 ?
C42 C41 C47 118.8(5) . 3_666 ?
C41 C42 C47 120.3(5) . . ?
C41 C42 C43 121.6(5) . . ?
C47 C42 C43 118.1(5) . . ?
C44 C43 C42 120.6(5) . . ?
C44 C43 H43 119.7 . . ?
C42 C43 H43 119.7 . . ?
C43 C44 C45 121.5(5) . . ?
C43 C44 H44 119.3 . . ?
C45 C44 H44 119.3 . . ?
C46 C45 C44 120.2(5) . . ?
C46 C45 H45 119.9 . . ?
C44 C45 H45 119.9 . . ?
C45 C46 C47 121.1(5) . . ?
C45 C46 H46 119.4 . . ?
C47 C46 H46 119.4 . . ?
C41 C47 C46 120.7(5) 3_666 . ?
C41 C47 C42 120.9(5) 3_666 . ?
C46 C47 C42 118.4(5) . . ?
C56 C51 C52 113.7(5) . . ?
C56 C51 B1 119.3(5) . . ?
C52 C51 B1 127.1(5) . . ?
F52 C52 C53 115.1(5) . . ?
F52 C52 C51 121.3(5) . . ?
C53 C52 C51 123.6(6) . . ?
F53 C53 C52 120.9(6) . . ?
F53 C53 C54 118.8(6) . . ?
C52 C53 C54 120.4(6) . . ?
F54 C54 C55 120.6(6) . . ?
F54 C54 C53 120.5(6) . . ?
C55 C54 C53 118.9(6) . . ?
F55 C55 C54 120.2(6) . . ?
F55 C55 C56 120.6(6) . . ?
C54 C55 C56 119.2(6) . . ?
F56 C56 C55 116.2(5) . . ?
F56 C56 C51 119.4(5) . . ?
C55 C56 C51 124.3(6) . . ?
C66 C61 C62 112.4(5) . . ?
C66 C61 B1 120.5(5) . . ?
C62 C61 B1 126.7(5) . . ?
F62 C62 C63 114.8(5) . . ?
F62 C62 C61 120.8(5) . . ?
C63 C62 C61 124.3(5) . . ?
F63 C63 C64 119.8(6) . . ?
F63 C63 C62 120.4(5) . . ?
C64 C63 C62 119.9(6) . . ?
F64 C64 C63 120.7(6) . . ?
F64 C64 C65 120.5(6) . . ?
C63 C64 C65 118.7(6) . . ?
F65 C65 C66 120.8(5) . . ?
F65 C65 C64 119.8(5) . . ?
C66 C65 C64 119.4(5) . . ?
F66 C66 C65 115.5(5) . . ?
F66 C66 C61 119.2(5) . . ?
C65 C66 C61 125.3(5) . . ?
C76 C71 C72 113.3(5) . . ?
C76 C71 B1 128.2(5) . . ?
C72 C71 B1 118.5(5) . . ?
F72 C72 C73 115.5(5) . . ?
F72 C72 C71 120.7(5) . . ?
C73 C72 C71 123.8(5) . . ?
F73 C73 C74 120.8(6) . . ?
F73 C73 C72 120.2(6) . . ?
C74 C73 C72 119.0(6) . . ?
F74 C74 C75 119.7(6) . . ?
F74 C74 C73 120.6(6) . . ?
C75 C74 C73 119.6(6) . . ?
F75 C75 C74 120.4(5) . . ?
F75 C75 C76 120.1(6) . . ?
C74 C75 C76 119.5(6) . . ?
F76 C76 C71 120.0(5) . . ?
F76 C76 C75 115.5(5) . . ?
C71 C76 C75 124.5(6) . . ?

loop_
_geom_torsion_atom_site_label_1
_geom_torsion_atom_site_label_2
_geom_torsion_atom_site_label_3
_geom_torsion_atom_site_label_4
_geom_torsion
_geom_torsion_site_symmetry_1
_geom_torsion_site_symmetry_2
_geom_torsion_site_symmetry_3
_geom_torsion_site_symmetry_4
_geom_torsion_publ_flag
C12 Fe1 C1 C5 -150(2) . . . . ?
C11 Fe1 C1 C5 58.3(5) . . . . ?
C2 Fe1 C1 C5 -117.6(5) . . . . ?
C13 Fe1 C1 C5 177.5(4) . . . . ?
C3 Fe1 C1 C5 -80.0(4) . . . . ?
C14 Fe1 C1 C5 138.6(3) . . . . ?
C15 Fe1 C1 C5 95.3(4) . . . . ?
C4 Fe1 C1 C5 -36.9(3) . . . . ?
C12 Fe1 C1 C2 -32(3) . . . . ?
C11 Fe1 C1 C2 175.9(4) . . . . ?
C13 Fe1 C1 C2 -64.9(5) . . . . ?
C5 Fe1 C1 C2 117.6(5) . . . . ?
C3 Fe1 C1 C2 37.6(3) . . . . ?
C14 Fe1 C1 C2 -103.8(4) . . . . ?
C15 Fe1 C1 C2 -147.1(4) . . . . ?
C4 Fe1 C1 C2 80.7(4) . . . . ?
C12 Fe1 C1 C6 88(3) . . . . ?
C11 Fe1 C1 C6 -63.6(7) . . . . ?
C2 Fe1 C1 C6 120.5(7) . . . . ?
C13 Fe1 C1 C6 55.6(7) . . . . ?
C5 Fe1 C1 C6 -121.9(7) . . . . ?
C3 Fe1 C1 C6 158.1(7) . . . . ?
C14 Fe1 C1 C6 16.7(7) . . . . ?
C15 Fe1 C1 C6 -26.6(7) . . . . ?
C4 Fe1 C1 C6 -158.8(7) . . . . ?
C5 C1 C2 C3 0.6(7) . . . . ?
C6 C1 C2 C3 177.9(6) . . . . ?
Fe1 C1 C2 C3 -60.6(4) . . . . ?
C5 C1 C2 C7 -175.1(6) . . . . ?
C6 C1 C2 C7 2.2(10) . . . . ?
Fe1 C1 C2 C7 123.7(6) . . . . ?
C5 C1 C2 Fe1 61.2(4) . . . . ?
C6 C1 C2 Fe1 -121.5(6) . . . . ?
C12 Fe1 C2 C3 -65.6(5) . . . . ?
C1 Fe1 C2 C3 118.4(5) . . . . ?
C11 Fe1 C2 C3 -35(3) . . . . ?
C13 Fe1 C2 C3 -104.0(4) . . . . ?
C5 Fe1 C2 C3 80.4(4) . . . . ?
C14 Fe1 C2 C3 -147.0(3) . . . . ?
C15 Fe1 C2 C3 177.0(4) . . . . ?
C4 Fe1 C2 C3 37.3(3) . . . . ?
C12 Fe1 C2 C1 176.0(4) . . . . ?
C11 Fe1 C2 C1 -153(2) . . . . ?
C13 Fe1 C2 C1 137.5(4) . . . . ?
C5 Fe1 C2 C1 -38.1(3) . . . . ?
C3 Fe1 C2 C1 -118.4(5) . . . . ?
C14 Fe1 C2 C1 94.5(4) . . . . ?
C15 Fe1 C2 C1 58.6(5) . . . . ?
C4 Fe1 C2 C1 -81.1(4) . . . . ?
C12 Fe1 C2 C7 55.2(7) . . . . ?
C1 Fe1 C2 C7 -120.8(7) . . . . ?
C11 Fe1 C2 C7 86(3) . . . . ?
C13 Fe1 C2 C7 16.8(7) . . . . ?
C5 Fe1 C2 C7 -158.9(7) . . . . ?
C3 Fe1 C2 C7 120.8(7) . . . . ?
C14 Fe1 C2 C7 -26.3(7) . . . . ?
C15 Fe1 C2 C7 -62.2(8) . . . . ?
C4 Fe1 C2 C7 158.1(7) . . . . ?
C1 C2 C3 C4 -0.4(7) . . . . ?
C7 C2 C3 C4 175.3(6) . . . . ?
Fe1 C2 C3 C4 -60.4(4) . . . . ?
C1 C2 C3 C8 -177.9(6) . . . . ?
C7 C2 C3 C8 -2.2(10) . . . . ?
Fe1 C2 C3 C8 122.1(6) . . . . ?
C1 C2 C3 Fe1 60.0(4) . . . . ?
C7 C2 C3 Fe1 -124.3(6) . . . . ?
C12 Fe1 C3 C2 136.6(4) . . . . ?
C1 Fe1 C3 C2 -38.1(4) . . . . ?
C11 Fe1 C3 C2 175.6(4) . . . . ?
C13 Fe1 C3 C2 93.4(4) . . . . ?
C5 Fe1 C3 C2 -81.6(4) . . . . ?
C14 Fe1 C3 C2 57.7(5) . . . . ?
C15 Fe1 C3 C2 -160(3) . . . . ?
C4 Fe1 C3 C2 -119.0(5) . . . . ?
C12 Fe1 C3 C4 -104.5(4) . . . . ?
C1 Fe1 C3 C4 80.8(4) . . . . ?
C11 Fe1 C3 C4 -65.4(5) . . . . ?
C2 Fe1 C3 C4 119.0(5) . . . . ?
C13 Fe1 C3 C4 -147.7(3) . . . . ?
C5 Fe1 C3 C4 37.4(4) . . . . ?
C14 Fe1 C3 C4 176.6(4) . . . . ?
C15 Fe1 C3 C4 -41(3) . . . . ?
C12 Fe1 C3 C8 15.9(6) . . . . ?
C1 Fe1 C3 C8 -158.8(6) . . . . ?
C11 Fe1 C3 C8 54.9(7) . . . . ?
C2 Fe1 C3 C8 -120.7(7) . . . . ?
C13 Fe1 C3 C8 -27.3(6) . . . . ?
C5 Fe1 C3 C8 157.7(6) . . . . ?
C14 Fe1 C3 C8 -63.0(7) . . . . ?
C15 Fe1 C3 C8 79(3) . . . . ?
C4 Fe1 C3 C8 120.3(7) . . . . ?
C2 C3 C4 C5 0.1(7) . . . . ?
C8 C3 C4 C5 177.6(6) . . . . ?
Fe1 C3 C4 C5 -59.7(4) . . . . ?
C2 C3 C4 C9 -176.1(6) . . . . ?
C8 C3 C4 C9 1.4(10) . . . . ?
Fe1 C3 C4 C9 124.1(6) . . . . ?
C2 C3 C4 Fe1 59.7(4) . . . . ?
C8 C3 C4 Fe1 -122.8(6) . . . . ?
C12 Fe1 C4 C5 -148.1(3) . . . . ?
C1 Fe1 C4 C5 37.2(3) . . . . ?
C11 Fe1 C4 C5 -104.2(4) . . . . ?
C2 Fe1 C4 C5 81.3(4) . . . . ?
C13 Fe1 C4 C5 174.9(4) . . . . ?
C3 Fe1 C4 C5 118.8(5) . . . . ?
C14 Fe1 C4 C5 -35(3) . . . . ?
C15 Fe1 C4 C5 -66.0(5) . . . . ?
C12 Fe1 C4 C3 93.1(4) . . . . ?
C1 Fe1 C4 C3 -81.6(4) . . . . ?
C11 Fe1 C4 C3 137.0(4) . . . . ?
C2 Fe1 C4 C3 -37.5(4) . . . . ?
C13 Fe1 C4 C3 56.1(5) . . . . ?
C5 Fe1 C4 C3 -118.8(5) . . . . ?
C14 Fe1 C4 C3 -154(3) . . . . ?
C15 Fe1 C4 C3 175.2(4) . . . . ?
C12 Fe1 C4 C9 -27.6(6) . . . . ?
C1 Fe1 C4 C9 157.8(6) . . . . ?
C11 Fe1 C4 C9 16.4(6) . . . . ?
C2 Fe1 C4 C9 -158.2(6) . . . . ?
C13 Fe1 C4 C9 -64.5(7) . . . . ?
C5 Fe1 C4 C9 120.6(7) . . . . ?
C3 Fe1 C4 C9 -120.6(7) . . . . ?
C14 Fe1 C4 C9 86(3) . . . . ?
C15 Fe1 C4 C9 54.6(7) . . . . ?
C3 C4 C5 C1 0.3(7) . . . . ?
C9 C4 C5 C1 176.5(6) . . . . ?
Fe1 C4 C5 C1 -59.4(4) . . . . ?
C3 C4 C5 C10 -177.8(6) . . . . ?
C9 C4 C5 C10 -1.6(10) . . . . ?
Fe1 C4 C5 C10 122.5(6) . . . . ?
C3 C4 C5 Fe1 59.7(4) . . . . ?
C9 C4 C5 Fe1 -124.1(6) . . . . ?
C2 C1 C5 C4 -0.5(7) . . . . ?
C6 C1 C5 C4 -177.8(6) . . . . ?
Fe1 C1 C5 C4 60.2(4) . . . . ?
C2 C1 C5 C10 177.6(6) . . . . ?
C6 C1 C5 C10 0.3(10) . . . . ?
Fe1 C1 C5 C10 -121.7(6) . . . . ?
C2 C1 C5 Fe1 -60.7(4) . . . . ?
C6 C1 C5 Fe1 122.0(6) . . . . ?
C12 Fe1 C5 C4 55.8(5) . . . . ?
C1 Fe1 C5 C4 -119.6(5) . . . . ?
C11 Fe1 C5 C4 93.6(4) . . . . ?
C2 Fe1 C5 C4 -81.0(4) . . . . ?
C13 Fe1 C5 C4 -141(3) . . . . ?
C3 Fe1 C5 C4 -37.5(3) . . . . ?
C14 Fe1 C5 C4 176.3(4) . . . . ?
C15 Fe1 C5 C4 137.1(3) . . . . ?
C12 Fe1 C5 C1 175.4(4) . . . . ?
C11 Fe1 C5 C1 -146.8(4) . . . . ?
C2 Fe1 C5 C1 38.6(3) . . . . ?
C13 Fe1 C5 C1 -21(3) . . . . ?
C3 Fe1 C5 C1 82.1(4) . . . . ?
C14 Fe1 C5 C1 -64.1(5) . . . . ?
C15 Fe1 C5 C1 -103.3(4) . . . . ?
C4 Fe1 C5 C1 119.6(5) . . . . ?
C12 Fe1 C5 C10 -66.1(7) . . . . ?
C1 Fe1 C5 C10 118.5(7) . . . . ?
C11 Fe1 C5 C10 -28.3(7) . . . . ?
C2 Fe1 C5 C10 157.1(7) . . . . ?
C13 Fe1 C5 C10 97(3) . . . . ?
C3 Fe1 C5 C10 -159.4(7) . . . . ?
C14 Fe1 C5 C10 54.4(7) . . . . ?
C15 Fe1 C5 C10 15.3(7) . . . . ?
C4 Fe1 C5 C10 -121.9(7) . . . . ?
C12 Fe1 C11 C15 -117.9(5) . . . . ?
C1 Fe1 C11 C15 58.3(5) . . . . ?
C2 Fe1 C11 C15 -152(2) . . . . ?
C13 Fe1 C11 C15 -80.5(4) . . . . ?
C5 Fe1 C11 C15 95.3(4) . . . . ?
C3 Fe1 C11 C15 176.7(3) . . . . ?
C14 Fe1 C11 C15 -37.3(3) . . . . ?
C4 Fe1 C11 C15 138.2(3) . . . . ?
C1 Fe1 C11 C12 176.2(4) . . . . ?
C2 Fe1 C11 C12 -34(3) . . . . ?
C13 Fe1 C11 C12 37.4(3) . . . . ?
C5 Fe1 C11 C12 -146.8(3) . . . . ?
C3 Fe1 C11 C12 -65.4(5) . . . . ?
C14 Fe1 C11 C12 80.6(4) . . . . ?
C15 Fe1 C11 C12 117.9(5) . . . . ?
C4 Fe1 C11 C12 -103.9(4) . . . . ?
C12 Fe1 C11 C16 119.8(7) . . . . ?
C1 Fe1 C11 C16 -64.1(7) . . . . ?
C2 Fe1 C11 C16 86(3) . . . . ?
C13 Fe1 C11 C16 157.1(6) . . . . ?
C5 Fe1 C11 C16 -27.0(6) . . . . ?
C3 Fe1 C11 C16 54.4(7) . . . . ?
C14 Fe1 C11 C16 -159.6(6) . . . . ?
C15 Fe1 C11 C16 -122.4(7) . . . . ?
C4 Fe1 C11 C16 15.8(6) . . . . ?
C15 C11 C12 C13 1.1(7) . . . . ?
C16 C11 C12 C13 179.7(6) . . . . ?
Fe1 C11 C12 C13 -60.2(4) . . . . ?
C15 C11 C12 C17 -176.3(6) . . . . ?
C16 C11 C12 C17 2.4(10) . . . . ?
Fe1 C11 C12 C17 122.4(6) . . . . ?
C15 C11 C12 Fe1 61.3(4) . . . . ?
C16 C11 C12 Fe1 -120.0(6) . . . . ?
C1 Fe1 C12 C13 -36(3) . . . . ?
C11 Fe1 C12 C13 119.0(5) . . . . ?
C2 Fe1 C12 C13 -65.2(5) . . . . ?
C5 Fe1 C12 C13 177.9(4) . . . . ?
C3 Fe1 C12 C13 -103.8(4) . . . . ?
C14 Fe1 C12 C13 37.7(3) . . . . ?
C15 Fe1 C12 C13 81.1(4) . . . . ?
C4 Fe1 C12 C13 -146.7(3) . . . . ?
C1 Fe1 C12 C11 -155(2) . . . . ?
C2 Fe1 C12 C11 175.8(4) . . . . ?
C13 Fe1 C12 C11 -119.0(5) . . . . ?
C5 Fe1 C12 C11 58.9(5) . . . . ?
C3 Fe1 C12 C11 137.2(4) . . . . ?
C14 Fe1 C12 C11 -81.3(4) . . . . ?
C15 Fe1 C12 C11 -37.9(3) . . . . ?
C4 Fe1 C12 C11 94.3(4) . . . . ?
C1 Fe1 C12 C17 85(3) . . . . ?
C11 Fe1 C12 C17 -119.8(7) . . . . ?
C2 Fe1 C12 C17 56.0(7) . . . . ?
C13 Fe1 C12 C17 121.2(7) . . . . ?
C5 Fe1 C12 C17 -61.0(7) . . . . ?
C3 Fe1 C12 C17 17.4(6) . . . . ?
C14 Fe1 C12 C17 158.9(6) . . . . ?
C15 Fe1 C12 C17 -157.7(6) . . . . ?
C4 Fe1 C12 C17 -25.5(6) . . . . ?
C11 C12 C13 C14 -0.8(7) . . . . ?
C17 C12 C13 C14 176.5(6) . . . . ?
Fe1 C12 C13 C14 -60.8(4) . . . . ?
C11 C12 C13 C18 -179.5(6) . . . . ?
C17 C12 C13 C18 -2.2(10) . . . . ?
Fe1 C12 C13 C18 120.5(6) . . . . ?
C11 C12 C13 Fe1 60.0(4) . . . . ?
C17 C12 C13 Fe1 -122.7(6) . . . . ?
C1 Fe1 C13 C12 175.6(4) . . . . ?
C11 Fe1 C13 C12 -37.8(4) . . . . ?
C2 Fe1 C13 C12 136.8(4) . . . . ?
C5 Fe1 C13 C12 -165(3) . . . . ?
C3 Fe1 C13 C12 93.7(4) . . . . ?
C14 Fe1 C13 C12 -118.4(5) . . . . ?
C15 Fe1 C13 C12 -81.0(4) . . . . ?
C4 Fe1 C13 C12 58.2(5) . . . . ?
C12 Fe1 C13 C14 118.4(5) . . . . ?
C1 Fe1 C13 C14 -66.0(5) . . . . ?
C11 Fe1 C13 C14 80.6(4) . . . . ?
C2 Fe1 C13 C14 -104.8(4) . . . . ?
C5 Fe1 C13 C14 -46(3) . . . . ?
C3 Fe1 C13 C14 -147.9(3) . . . . ?
C15 Fe1 C13 C14 37.3(3) . . . . ?
C4 Fe1 C13 C14 176.5(4) . . . . ?
C12 Fe1 C13 C18 -120.5(7) . . . . ?
C1 Fe1 C13 C18 55.1(7) . . . . ?
C11 Fe1 C13 C18 -158.2(6) . . . . ?
C2 Fe1 C13 C18 16.3(6) . . . . ?
C5 Fe1 C13 C18 75(3) . . . . ?
C3 Fe1 C13 C18 -26.7(6) . . . . ?
C14 Fe1 C13 C18 121.2(7) . . . . ?
C15 Fe1 C13 C18 158.5(6) . . . . ?
C4 Fe1 C13 C18 -62.3(7) . . . . ?
C12 C13 C14 C15 0.2(7) . . . . ?
C18 C13 C14 C15 178.9(6) . . . . ?
Fe1 C13 C14 C15 -59.9(4) . . . . ?
C12 C13 C14 C19 -178.1(6) . . . . ?
C18 C13 C14 C19 0.6(10) . . . . ?
Fe1 C13 C14 C19 121.7(6) . . . . ?
C12 C13 C14 Fe1 60.1(4) . . . . ?
C18 C13 C14 Fe1 -121.1(6) . . . . ?
C12 Fe1 C14 C13 -37.9(3) . . . . ?
C1 Fe1 C14 C13 136.7(3) . . . . ?
C11 Fe1 C14 C13 -81.9(4) . . . . ?
C2 Fe1 C14 C13 92.7(4) . . . . ?
C5 Fe1 C14 C13 175.0(4) . . . . ?
C3 Fe1 C14 C13 56.1(5) . . . . ?
C15 Fe1 C14 C13 -119.1(5) . . . . ?
C4 Fe1 C14 C13 -153(3) . . . . ?
C12 Fe1 C14 C15 81.3(4) . . . . ?
C1 Fe1 C14 C15 -104.2(4) . . . . ?
C11 Fe1 C14 C15 37.3(3) . . . . ?
C2 Fe1 C14 C15 -148.1(3) . . . . ?
C13 Fe1 C14 C15 119.1(5) . . . . ?
C5 Fe1 C14 C15 -65.9(5) . . . . ?
C3 Fe1 C14 C15 175.2(4) . . . . ?
C4 Fe1 C14 C15 -34(3) . . . . ?
C12 Fe1 C14 C19 -158.1(6) . . . . ?
C1 Fe1 C14 C19 16.5(6) . . . . ?
C11 Fe1 C14 C19 157.9(6) . . . . ?
C2 Fe1 C14 C19 -27.5(6) . . . . ?
C13 Fe1 C14 C19 -120.2(7) . . . . ?
C5 Fe1 C14 C19 54.8(7) . . . . ?
C3 Fe1 C14 C19 -64.2(7) . . . . ?
C15 Fe1 C14 C19 120.6(7) . . . . ?
C4 Fe1 C14 C19 87(3) . . . . ?
C12 C11 C15 C14 -0.9(7) . . . . ?
C16 C11 C15 C14 -179.6(6) . . . . ?
Fe1 C11 C15 C14 59.5(4) . . . . ?
C12 C11 C15 C20 176.9(6) . . . . ?
C16 C11 C15 C20 -1.7(10) . . . . ?
Fe1 C11 C15 C20 -122.7(6) . . . . ?
C12 C11 C15 Fe1 -60.4(4) . . . . ?
C16 C11 C15 Fe1 120.9(6) . . . . ?
C13 C14 C15 C11 0.5(7) . . . . ?
C19 C14 C15 C11 178.8(6) . . . . ?
Fe1 C14 C15 C11 -59.0(4) . . . . ?
C13 C14 C15 C20 -177.4(6) . . . . ?
C19 C14 C15 C20 1.0(10) . . . . ?
Fe1 C14 C15 C20 123.2(6) . . . . ?
C13 C14 C15 Fe1 59.5(4) . . . . ?
C19 C14 C15 Fe1 -122.2(6) . . . . ?
C12 Fe1 C15 C11 38.5(3) . . . . ?
C1 Fe1 C15 C11 -146.7(3) . . . . ?
C2 Fe1 C15 C11 175.6(4) . . . . ?
C13 Fe1 C15 C11 82.0(4) . . . . ?
C5 Fe1 C15 C11 -103.1(4) . . . . ?
C3 Fe1 C15 C11 -27(3) . . . . ?
C14 Fe1 C15 C11 119.3(5) . . . . ?
C4 Fe1 C15 C11 -64.3(5) . . . . ?
C12 Fe1 C15 C14 -80.8(4) . . . . ?
C1 Fe1 C15 C14 94.0(4) . . . . ?
C11 Fe1 C15 C14 -119.3(5) . . . . ?
C2 Fe1 C15 C14 56.3(5) . . . . ?
C13 Fe1 C15 C14 -37.3(3) . . . . ?
C5 Fe1 C15 C14 137.6(3) . . . . ?
C3 Fe1 C15 C14 -146(3) . . . . ?
C4 Fe1 C15 C14 176.4(4) . . . . ?
C12 Fe1 C15 C20 158.1(7) . . . . ?
C1 Fe1 C15 C20 -27.1(7) . . . . ?
C11 Fe1 C15 C20 119.7(7) . . . . ?
C2 Fe1 C15 C20 -64.7(8) . . . . ?
C13 Fe1 C15 C20 -158.4(7) . . . . ?
C5 Fe1 C15 C20 16.6(7) . . . . ?
C3 Fe1 C15 C20 93(3) . . . . ?
C14 Fe1 C15 C20 -121.0(7) . . . . ?
C4 Fe1 C15 C20 55.4(7) . . . . ?
C61 B1 O1 C41 -15.4(7) . . . . ?
C51 B1 O1 C41 -138.4(5) . . . . ?
C71 B1 O1 C41 108.2(6) . . . . ?
B1 O1 C41 C42 75.5(7) . . . . ?
B1 O1 C41 C47 -109.5(6) . . . 3_666 ?
O1 C41 C42 C47 177.7(5) . . . . ?
C47 C41 C42 C47 2.7(9) 3_666 . . . ?
O1 C41 C42 C43 -0.5(8) . . . . ?
C47 C41 C42 C43 -175.6(5) 3_666 . . . ?
C41 C42 C43 C44 -178.5(6) . . . . ?
C47 C42 C43 C44 3.2(8) . . . . ?
C42 C43 C44 C45 -1.6(9) . . . . ?
C43 C44 C45 C46 -0.6(10) . . . . ?
C44 C45 C46 C47 1.1(10) . . . . ?
C45 C46 C47 C41 -177.7(6) . . . 3_666 ?
C45 C46 C47 C42 0.7(9) . . . . ?
C41 C42 C47 C41 -2.7(9) . . . 3_666 ?
C43 C42 C47 C41 175.6(5) . . . 3_666 ?
C41 C42 C47 C46 178.9(5) . . . . ?
C43 C42 C47 C46 -2.8(8) . . . . ?
O1 B1 C51 C56 -172.4(5) . . . . ?
C61 B1 C51 C56 66.6(7) . . . . ?
C71 B1 C51 C56 -57.4(7) . . . . ?
O1 B1 C51 C52 7.1(8) . . . . ?
C61 B1 C51 C52 -113.9(6) . . . . ?
C71 B1 C51 C52 122.1(6) . . . . ?
C56 C51 C52 F52 179.3(5) . . . . ?
B1 C51 C52 F52 -0.3(9) . . . . ?
C56 C51 C52 C53 -1.5(9) . . . . ?
B1 C51 C52 C53 179.0(6) . . . . ?
F52 C52 C53 F53 -0.7(9) . . . . ?
C51 C52 C53 F53 -180.0(5) . . . . ?
F52 C52 C53 C54 179.7(6) . . . . ?
C51 C52 C53 C54 0.4(10) . . . . ?
F53 C53 C54 F54 -0.1(10) . . . . ?
C52 C53 C54 F54 179.6(6) . . . . ?
F53 C53 C54 C55 -179.0(6) . . . . ?
C52 C53 C54 C55 0.7(10) . . . . ?
F54 C54 C55 F55 1.9(11) . . . . ?
C53 C54 C55 F55 -179.3(6) . . . . ?
F54 C54 C55 C56 -179.4(6) . . . . ?
C53 C54 C55 C56 -0.5(10) . . . . ?
F55 C55 C56 F56 2.1(10) . . . . ?
C54 C55 C56 F56 -176.7(6) . . . . ?
F55 C55 C56 C51 178.0(6) . . . . ?
C54 C55 C56 C51 -0.8(11) . . . . ?
C52 C51 C56 F56 177.5(5) . . . . ?
B1 C51 C56 F56 -2.9(8) . . . . ?
C52 C51 C56 C55 1.7(9) . . . . ?
B1 C51 C56 C55 -178.7(6) . . . . ?
O1 B1 C61 C66 66.5(7) . . . . ?
C51 B1 C61 C66 -173.2(5) . . . . ?
C71 B1 C61 C66 -53.8(7) . . . . ?
O1 B1 C61 C62 -105.5(6) . . . . ?
C51 B1 C61 C62 14.8(8) . . . . ?
C71 B1 C61 C62 134.2(6) . . . . ?
C66 C61 C62 F62 179.7(5) . . . . ?
B1 C61 C62 F62 -7.7(9) . . . . ?
C66 C61 C62 C63 -2.2(9) . . . . ?
B1 C61 C62 C63 170.3(6) . . . . ?
F62 C62 C63 F63 -1.3(9) . . . . ?
C61 C62 C63 F63 -179.5(6) . . . . ?
F62 C62 C63 C64 179.3(6) . . . . ?
C61 C62 C63 C64 1.2(10) . . . . ?
F63 C63 C64 F64 0.1(10) . . . . ?
C62 C63 C64 F64 179.5(6) . . . . ?
F63 C63 C64 C65 -179.0(6) . . . . ?
C62 C63 C64 C65 0.3(10) . . . . ?
F64 C64 C65 F65 -0.9(10) . . . . ?
C63 C64 C65 F65 178.3(6) . . . . ?
F64 C64 C65 C66 -179.7(6) . . . . ?
C63 C64 C65 C66 -0.5(10) . . . . ?
F65 C65 C66 F66 2.1(9) . . . . ?
C64 C65 C66 F66 -179.1(6) . . . . ?
F65 C65 C66 C61 -179.5(6) . . . . ?
C64 C65 C66 C61 -0.8(10) . . . . ?
C62 C61 C66 F66 -179.7(5) . . . . ?
B1 C61 C66 F66 7.2(8) . . . . ?
C62 C61 C66 C65 2.0(9) . . . . ?
B1 C61 C66 C65 -171.0(6) . . . . ?
O1 B1 C71 C76 -135.7(6) . . . . ?
C61 B1 C71 C76 -14.5(8) . . . . ?
C51 B1 C71 C76 109.0(6) . . . . ?
O1 B1 C71 C72 45.1(6) . . . . ?
C61 B1 C71 C72 166.3(5) . . . . ?
C51 B1 C71 C72 -70.2(6) . . . . ?
C76 C71 C72 F72 -175.6(5) . . . . ?
B1 C71 C72 F72 3.7(8) . . . . ?
C76 C71 C72 C73 4.4(8) . . . . ?
B1 C71 C72 C73 -176.3(5) . . . . ?
F72 C72 C73 F73 -2.1(8) . . . . ?
C71 C72 C73 F73 178.0(5) . . . . ?
F72 C72 C73 C74 177.9(5) . . . . ?
C71 C72 C73 C74 -2.0(9) . . . . ?
F73 C73 C74 F74 -1.9(9) . . . . ?
C72 C73 C74 F74 178.1(5) . . . . ?
F73 C73 C74 C75 179.5(5) . . . . ?
C72 C73 C74 C75 -0.5(9) . . . . ?
F74 C74 C75 F75 1.7(9) . . . . ?
C73 C74 C75 F75 -179.6(5) . . . . ?
F74 C74 C75 C76 -178.3(5) . . . . ?
C73 C74 C75 C76 0.4(9) . . . . ?
C72 C71 C76 F76 177.6(5) . . . . ?
B1 C71 C76 F76 -1.6(9) . . . . ?
C72 C71 C76 C75 -4.6(8) . . . . ?
B1 C71 C76 C75 176.2(5) . . . . ?
F75 C75 C76 F76 0.3(8) . . . . ?
C74 C75 C76 F76 -179.7(5) . . . . ?
F75 C75 C76 C71 -177.6(5) . . . . ?
C74 C75 C76 C71 2.4(9) . . . . ?

_diffrn_measured_fraction_theta_max 0.982
_diffrn_reflns_theta_full        25.00
_diffrn_measured_fraction_theta_full 0.982
_refine_diff_density_max         0.697
_refine_diff_density_min         -0.400
_refine_diff_density_rms         0.090
####################################################################### 
# 
# This file contains crystal structure data downloaded from the 
# Cambridge Structural Database (CSD) hosted by the Cambridge 
# Crystallographic Data Centre (CCDC).
# 
# Full information about CCDC data access policies and citation 
# guidelines are available at http://www.ccdc.cam.ac.uk/access/V1 
# 
# Audit and citation data items may have been added by the CCDC. 
# Please retain this information to preserve the provenance of 
# this file and to allow appropriate attribution of the data. 
# 
#######################################################################

data_erk9094
_database_code_depnum_ccdc_archive 'CCDC 1822879'
_audit_update_record             
;
2018-02-08 deposited with the CCDC.
2018-08-31 downloaded from the CCDC.
;

_chemical_name_systematic        ?
_chemical_name_common            ?
_chemical_formula_moiety         ?
_chemical_formula_sum            'C51 H22 B2 F30 N O3'
_chemical_formula_iupac          ?
_chemical_formula_weight         1288.31

_chemical_melting_point          ?

_space_group_crystal_system      triclinic
_space_group_name_H-M_alt        'P -1'
_space_group_name_Hall           '-P 1'
loop_
_space_group_symop_operation_xyz
'x, y, z'
'-x, -y, -z'

_cell_length_a                   11.8064(3)
_cell_length_b                   14.9813(4)
_cell_length_c                   15.3306(4)
_cell_angle_alpha                91.992(2)
_cell_angle_beta                 103.172(2)
_cell_angle_gamma                108.4960(10)
_cell_volume                     2487.00(11)
_cell_formula_units_Z            2
_cell_measurement_reflns_used    9946
_cell_measurement_theta_min      3.1316
_cell_measurement_theta_max      66.8045
_cell_measurement_temperature    100.(2)

_exptl_crystal_description       plate
_exptl_crystal_colour            orange
_exptl_crystal_size_max          0.212
_exptl_crystal_size_mid          0.073
_exptl_crystal_size_min          0.042
_exptl_crystal_density_diffrn    1.720
_exptl_crystal_density_meas      ?
_exptl_crystal_density_method    'not measured'
_exptl_crystal_F_000             1278

_exptl_absorpt_coefficient_mu    1.665
_exptl_absorpt_correction_type   multi-scan
_exptl_absorpt_process_details   
;
Bruker AXS (2014). SADABS, Version 2014/5, Bruker AXS Inc., Madison, Wisconsin,
USA.
;
_exptl_absorpt_correction_T_min  0.82
_exptl_absorpt_correction_T_max  0.93

_exptl_special_details           
;
;

_diffrn_ambient_temperature      100.(2)

_diffrn_source                   'Cu ImS'
_diffrn_source_type              'micro focus tube'

_diffrn_radiation_type           'Cu K\a'
_diffrn_radiation_wavelength     1.54178
_diffrn_radiation_monochromator  'MX mirror'

_diffrn_measurement_device_type  'Bruker D8 Venture PHOTON 100 CMOS'
_diffrn_measurement_method       'omega and phi scans'

_diffrn_detector_area_resol_mean 10.4167

_diffrn_reflns_number            37379
_diffrn_reflns_av_R_equivalents  0.0946
_diffrn_reflns_av_unetI/netI     0.0692
_diffrn_reflns_theta_min         2.98
_diffrn_reflns_theta_max         66.85
_diffrn_reflns_theta_full        66.85
_diffrn_measured_fraction_theta_max 0.991
_diffrn_measured_fraction_theta_full 0.991
_diffrn_reflns_limit_h_min       -14
_diffrn_reflns_limit_h_max       14
_diffrn_reflns_limit_k_min       -17
_diffrn_reflns_limit_k_max       17
_diffrn_reflns_limit_l_min       -18
_diffrn_reflns_limit_l_max       18

_refine_special_details          
;

Reflections were merged by SHELXL according to the crystal
class for the calculation of statistics and refinement.

_reflns_Friedel_fraction is defined as the number of unique
Friedel pairs measured divided by the number that would be
possible theoretically, ignoring centric projections and
systematic absences.
;

_reflns_number_total             8746
_reflns_number_gt                6137
_reflns_threshold_expression     'I > 2\s(I)'

_refine_ls_structure_factor_coef Fsqd
_refine_ls_matrix_type           full
_refine_ls_R_factor_all          0.0950
_refine_ls_R_factor_gt           0.0587
_refine_ls_wR_factor_gt          0.0948
_refine_ls_wR_factor_ref         0.1061
_refine_ls_goodness_of_fit_ref   1.077
_refine_ls_restrained_S_all      1.077
_refine_ls_number_reflns         8746
_refine_ls_number_parameters     788
_refine_ls_number_restraints     0
_refine_ls_number_constraints    ?
_refine_ls_hydrogen_treatment    constr
_refine_ls_weighting_scheme      calc
_refine_ls_weighting_details     
'w=1/[\s^2^(Fo^2^)+3.5865P] where P=(Fo^2^+2Fc^2^)/3'

_atom_sites_solution_hydrogens   geom
_atom_sites_solution_primary     ?
_atom_sites_solution_secondary   ?

_refine_ls_shift/su_max          0.000
_refine_ls_shift/su_mean         0.000
_refine_diff_density_max         0.243
_refine_diff_density_min         -0.287
_refine_ls_extinction_method     none
_refine_ls_extinction_coef       ?

loop_
_atom_type_symbol
_atom_type_description
_atom_type_scat_dispersion_real
_atom_type_scat_dispersion_imag
_atom_type_scat_source
C C 0.0181 0.0091 'International Tables Vol C Tables 4.2.6.8 and 6.1.1.4'
H H 0.0000 0.0000 'International Tables Vol C Tables 4.2.6.8 and 6.1.1.4'
B B 0.0090 0.0039 'International Tables Vol C Tables 4.2.6.8 and 6.1.1.4'
N N 0.0311 0.0180 'International Tables Vol C Tables 4.2.6.8 and 6.1.1.4'
O O 0.0492 0.0322 'International Tables Vol C Tables 4.2.6.8 and 6.1.1.4'
F F 0.0727 0.0534 'International Tables Vol C Tables 4.2.6.8 and 6.1.1.4'

_computing_data_collection       
;

APEX3 v2016.1-0 (Bruker AXS Inc., 2016)
;
_computing_cell_refinement       'SAINT V8.37A (Bruker AXS Inc., 2015)'
_computing_data_reduction        'SAINT V8.37A (Bruker AXS Inc., 2015)'
_computing_structure_solution    'SHELXL-2014/7 (Sheldrick, 2014)'
_computing_structure_refinement  'SHELXL-2014/7 (Sheldrick, 2014)'
_computing_molecular_graphics    'XP (Sheldrick, 2014)'
_computing_publication_material  'SHELXL-2014/7 (Sheldrick, 2014)'

loop_
_atom_site_type_symbol
_atom_site_label
_atom_site_fract_x
_atom_site_fract_y
_atom_site_fract_z
_atom_site_U_iso_or_equiv
_atom_site_adp_type
_atom_site_calc_flag
_atom_site_refinement_flags_adp
_atom_site_refinement_flags_occupancy
_atom_site_refinement_flags_posn
_atom_site_occupancy
_atom_site_disorder_assembly
_atom_site_disorder_group
B B1 0.4385(4) 0.6516(3) 0.1825(3) 0.0186(8) Uani d . . . 1 . .
C C1 0.9745(4) 0.3295(3) 0.3516(2) 0.0267(8) Uani d . . . 1 . .
N N1 0.9394(3) 0.3999(2) 0.28970(19) 0.0230(6) Uani d . . . 1 . .
O O1 0.3837(2) 0.57362(15) 0.10192(15) 0.0190(5) Uani d . . . 1 . .
B B2 0.7136(4) 0.9455(3) 0.7013(3) 0.0183(8) Uani d . . . 1 . .
C C2 0.9127(4) 0.2296(2) 0.3010(2) 0.0286(8) Uani d . . . 1 . .
H H2A 0.9509 0.1864 0.3339 0.034 Uiso calc U . R 1 . .
H H2B 0.8244 0.2076 0.3014 0.034 Uiso calc U . R 1 . .
O O2 0.6314(2) 1.00542(15) 0.67044(15) 0.0214(5) Uani d . . . 1 . .
C C3 0.9221(4) 0.2224(2) 0.2042(2) 0.0267(8) Uani d . . . 1 . .
H H3A 0.8798 0.1561 0.176 0.032 Uiso calc U . R 1 . .
H H3B 1.0099 0.2403 0.2031 0.032 Uiso calc U . R 1 . .
O O3 0.9272(3) 0.46797(19) 0.32410(19) 0.0454(8) Uani d . . . 1 . .
C C4 0.8639(3) 0.2869(2) 0.1506(2) 0.0266(8) Uani d . . . 1 . .
H H4A 0.7753 0.2667 0.1499 0.032 Uiso calc U . R 1 . .
H H4B 0.8696 0.2793 0.0875 0.032 Uiso calc U . R 1 . .
C C5 0.9237(3) 0.3916(2) 0.1877(2) 0.0211(7) Uani d . . . 1 . .
C C6 1.1168(4) 0.3619(3) 0.3742(3) 0.0372(10) Uani d . . . 1 . .
H H6A 1.1472 0.3319 0.426 0.056 Uiso calc U . R 1 . .
H H6B 1.1506 0.431 0.3889 0.056 Uiso calc U . R 1 . .
H H6C 1.1429 0.3435 0.3221 0.056 Uiso calc U . R 1 . .
C C7 0.9319(4) 0.3400(3) 0.4367(3) 0.0433(11) Uani d . . . 1 . .
H H7A 0.8433 0.3302 0.4204 0.065 Uiso calc U . R 1 . .
H H7B 0.9771 0.4037 0.4686 0.065 Uiso calc U . R 1 . .
H H7C 0.9479 0.2927 0.4759 0.065 Uiso calc U . R 1 . .
C C8 1.0550(3) 0.4327(3) 0.1739(3) 0.0334(9) Uani d . . . 1 . .
H H8A 1.0498 0.4426 0.1105 0.05 Uiso calc U . R 1 . .
H H8B 1.0997 0.3882 0.1905 0.05 Uiso calc U . R 1 . .
H H8C 1.0989 0.4933 0.212 0.05 Uiso calc U . R 1 . .
C C9 0.8461(3) 0.4515(2) 0.1485(2) 0.0256(8) Uani d . . . 1 . .
H H9A 0.8294 0.4437 0.0826 0.038 Uiso calc U . R 1 . .
H H9B 0.8911 0.5183 0.1714 0.038 Uiso calc U . R 1 . .
H H9C 0.768 0.4311 0.1662 0.038 Uiso calc U . R 1 . .
C C11 0.5194(3) 0.6067(2) 0.2594(2) 0.0184(7) Uani d . . . 1 . .
C C12 0.6472(3) 0.6324(2) 0.2849(2) 0.0215(7) Uani d . . . 1 . .
F F12 0.71838(17) 0.70465(13) 0.25061(13) 0.0238(4) Uani d . . . 1 . .
C C13 0.7104(3) 0.5868(2) 0.3449(3) 0.0264(8) Uani d . . . 1 . .
F F13 0.83466(19) 0.61510(14) 0.36630(14) 0.0328(5) Uani d . . . 1 . .
C C14 0.6458(4) 0.5131(2) 0.3840(2) 0.0282(8) Uani d . . . 1 . .
F F14 0.7069(2) 0.46864(15) 0.44289(15) 0.0403(6) Uani d . . . 1 . .
C C15 0.5201(4) 0.4852(2) 0.3624(2) 0.0274(8) Uani d . . . 1 . .
F F15 0.4545(2) 0.41295(14) 0.40018(15) 0.0395(6) Uani d . . . 1 . .
C C16 0.4602(3) 0.5304(2) 0.3005(2) 0.0224(8) Uani d . . . 1 . .
F F16 0.33548(18) 0.49635(13) 0.28004(14) 0.0279(5) Uani d . . . 1 . .
C C21 0.5106(3) 0.7560(2) 0.1557(2) 0.0217(8) Uani d . . . 1 . .
C C22 0.5707(3) 0.8307(2) 0.2237(3) 0.0243(8) Uani d . . . 1 . .
F F22 0.57976(19) 0.81364(13) 0.31088(14) 0.0301(5) Uani d . . . 1 . .
C C23 0.6209(4) 0.9235(2) 0.2092(3) 0.0360(10) Uani d . . . 1 . .
F F23 0.6766(2) 0.99286(14) 0.27961(19) 0.0500(7) Uani d . . . 1 . .
C C24 0.6134(4) 0.9456(3) 0.1231(3) 0.0426(11) Uani d . . . 1 . .
F F24 0.6619(2) 1.03597(16) 0.1074(2) 0.0684(9) Uani d . . . 1 . .
C C25 0.5556(4) 0.8754(3) 0.0521(3) 0.0384(10) Uani d . . . 1 . .
F F25 0.5488(3) 0.89501(19) -0.03312(19) 0.0586(8) Uani d . . . 1 . .
C C26 0.5052(3) 0.7831(2) 0.0700(3) 0.0277(8) Uani d . . . 1 . .
F F26 0.4472(2) 0.71775(15) -0.00447(14) 0.0339(5) Uani d . . . 1 . .
C C31 0.3173(3) 0.6657(2) 0.2093(2) 0.0200(7) Uani d . . . 1 . .
C C32 0.3023(3) 0.6789(2) 0.2953(2) 0.0236(8) Uani d . . . 1 . .
F F32 0.39015(19) 0.67711(14) 0.36885(13) 0.0298(5) Uani d . . . 1 . .
C C33 0.2000(4) 0.6937(2) 0.3139(3) 0.0300(9) Uani d . . . 1 . .
F F33 0.1924(2) 0.70409(16) 0.39996(15) 0.0419(6) Uani d . . . 1 . .
C C34 0.1058(3) 0.6978(2) 0.2447(3) 0.0291(9) Uani d . . . 1 . .
F F34 0.0045(2) 0.71081(15) 0.26048(17) 0.0428(6) Uani d . . . 1 . .
C C35 0.1153(3) 0.6864(2) 0.1579(3) 0.0268(8) Uani d . . . 1 . .
F F35 0.02231(19) 0.68655(15) 0.08766(16) 0.0373(5) Uani d . . . 1 . .
C C36 0.2194(3) 0.6721(2) 0.1427(2) 0.0241(8) Uani d . . . 1 . .
F F36 0.22230(19) 0.66386(15) 0.05478(13) 0.0303(5) Uani d . . . 1 . .
C C41 0.4437(3) 0.5407(2) 0.0543(2) 0.0181(7) Uani d . . . 1 . .
C C42 0.3735(3) 0.4589(2) -0.0085(2) 0.0181(7) Uani d . . . 1 . .
H H42 0.2874 0.4317 -0.0139 0.022 Uiso calc U . R 1 . .
C C43 0.4274(3) 0.4188(2) -0.0612(2) 0.0178(7) Uani d . . . 1 . .
H H43 0.3791 0.364 -0.1025 0.021 Uiso calc U . R 1 . .
C C51 0.8124(3) 1.0079(2) 0.7922(2) 0.0205(7) Uani d . . . 1 . .
C C52 0.9393(3) 1.0245(3) 0.8145(2) 0.0268(8) Uani d . . . 1 . .
F F52 0.99087(19) 0.98816(16) 0.75800(14) 0.0352(5) Uani d . . . 1 . .
C C53 1.0186(4) 1.0751(3) 0.8940(3) 0.0370(10) Uani d . . . 1 . .
F F53 1.1400(2) 1.0882(2) 0.91115(18) 0.0587(7) Uani d . . . 1 . .
C C54 0.9731(4) 1.1130(3) 0.9553(3) 0.0425(11) Uani d . . . 1 . .
F F54 1.0494(3) 1.16541(19) 1.03202(17) 0.0659(8) Uani d . . . 1 . .
C C55 0.8498(4) 1.0996(3) 0.9359(3) 0.0354(10) Uani d . . . 1 . .
F F55 0.8030(3) 1.13686(17) 0.99585(16) 0.0575(7) Uani d . . . 1 . .
C C56 0.7724(4) 1.0470(2) 0.8580(2) 0.0258(8) Uani d . . . 1 . .
F F56 0.6511(2) 1.03392(15) 0.84566(14) 0.0335(5) Uani d . . . 1 . .
C C61 0.6349(3) 0.8455(2) 0.7315(2) 0.0198(7) Uani d . . . 1 . .
C C62 0.6984(3) 0.7900(2) 0.7770(2) 0.0189(7) Uani d . . . 1 . .
F F62 0.82119(17) 0.81545(13) 0.78591(13) 0.0253(5) Uani d . . . 1 . .
C C63 0.6456(3) 0.7091(2) 0.8129(2) 0.0217(8) Uani d . . . 1 . .
F F63 0.71416(18) 0.65997(13) 0.85638(14) 0.0284(5) Uani d . . . 1 . .
C C64 0.5194(3) 0.6767(2) 0.8014(2) 0.0241(8) Uani d . . . 1 . .
F F64 0.46312(19) 0.59689(13) 0.83383(14) 0.0292(5) Uani d . . . 1 . .
C C65 0.4518(3) 0.7274(2) 0.7548(3) 0.0257(8) Uani d . . . 1 . .
F F65 0.32716(19) 0.69399(16) 0.74028(17) 0.0421(6) Uani d . . . 1 . .
C C66 0.5090(3) 0.8104(2) 0.7230(2) 0.0243(8) Uani d . . . 1 . .
F F66 0.43256(19) 0.85549(15) 0.68182(16) 0.0361(6) Uani d . . . 1 . .
C C71 0.7753(3) 0.9366(2) 0.6176(2) 0.0184(7) Uani d . . . 1 . .
C C72 0.8275(3) 1.0179(2) 0.5800(2) 0.0227(8) Uani d . . . 1 . .
F F72 0.84511(19) 1.10390(13) 0.62251(14) 0.0298(5) Uani d . . . 1 . .
C C73 0.8599(3) 1.0182(2) 0.4997(2) 0.0245(8) Uani d . . . 1 . .
F F73 0.9067(2) 1.10074(14) 0.46666(15) 0.0368(5) Uani d . . . 1 . .
C C74 0.8467(3) 0.9337(3) 0.4531(2) 0.0274(8) Uani d . . . 1 . .
F F74 0.8795(2) 0.93207(16) 0.37510(14) 0.0382(5) Uani d . . . 1 . .
C C75 0.8019(3) 0.8520(2) 0.4889(2) 0.0250(8) Uani d . . . 1 . .
F F75 0.7913(2) 0.76833(14) 0.44633(14) 0.0358(5) Uani d . . . 1 . .
C C76 0.7664(3) 0.8539(2) 0.5688(2) 0.0215(7) Uani d . . . 1 . .
F F76 0.71387(19) 0.76859(12) 0.59488(13) 0.0271(5) Uani d . . . 1 . .
C C81 0.5654(3) 0.9987(2) 0.5883(2) 0.0195(7) Uani d . . . 1 . .
C C82 0.5385(3) 1.0816(2) 0.5608(2) 0.0199(7) Uani d . . . 1 . .
H H82 0.5635 1.1361 0.6035 0.024 Uiso calc U . R 1 . .
C C83 0.4783(3) 1.0837(2) 0.4755(2) 0.0209(7) Uani d . . . 1 . .
H H83 0.4648 1.1403 0.4577 0.025 Uiso calc U . R 1 . .

loop_
_atom_site_aniso_label
_atom_site_aniso_U_11
_atom_site_aniso_U_22
_atom_site_aniso_U_33
_atom_site_aniso_U_12
_atom_site_aniso_U_13
_atom_site_aniso_U_23
B1 0.020(2) 0.0169(19) 0.019(2) 0.0051(16) 0.0068(17) -0.0008(15)
C1 0.038(2) 0.032(2) 0.0169(18) 0.0215(18) 0.0041(17) 0.0083(15)
N1 0.0250(16) 0.0238(15) 0.0221(16) 0.0126(13) 0.0033(13) 0.0007(13)
O1 0.0239(13) 0.0180(11) 0.0184(12) 0.0109(10) 0.0064(10) 0.0009(9)
B2 0.021(2) 0.0171(19) 0.018(2) 0.0092(16) 0.0027(17) 0.0057(15)
C2 0.034(2) 0.0235(19) 0.032(2) 0.0134(17) 0.0084(18) 0.0114(16)
O2 0.0255(13) 0.0175(11) 0.0218(13) 0.0100(10) 0.0031(11) 0.0044(10)
C3 0.035(2) 0.0183(17) 0.025(2) 0.0109(16) 0.0018(17) -0.0002(15)
O3 0.072(2) 0.0372(16) 0.0340(16) 0.0346(16) 0.0056(16) -0.0051(13)
C4 0.034(2) 0.0202(18) 0.023(2) 0.0091(16) 0.0014(17) 0.0011(15)
C5 0.0256(19) 0.0215(17) 0.0179(18) 0.0103(15) 0.0049(15) 0.0049(14)
C6 0.033(2) 0.042(2) 0.034(2) 0.0183(19) -0.0038(19) 0.0022(19)
C7 0.064(3) 0.057(3) 0.026(2) 0.040(3) 0.014(2) 0.013(2)
C8 0.029(2) 0.033(2) 0.046(3) 0.0130(18) 0.017(2) 0.0154(19)
C9 0.030(2) 0.0209(18) 0.028(2) 0.0113(16) 0.0056(17) 0.0082(15)
C11 0.0245(19) 0.0117(15) 0.0188(18) 0.0064(14) 0.0053(15) -0.0025(13)
C12 0.0249(19) 0.0142(16) 0.0241(19) 0.0053(14) 0.0056(16) -0.0004(14)
F12 0.0227(11) 0.0220(10) 0.0267(11) 0.0070(8) 0.0072(9) 0.0011(8)
C13 0.026(2) 0.0237(19) 0.031(2) 0.0137(16) 0.0014(17) -0.0016(16)
F13 0.0241(11) 0.0352(12) 0.0373(13) 0.0144(10) -0.0012(10) -0.0036(10)
C14 0.037(2) 0.0231(19) 0.0227(19) 0.0169(17) -0.0046(17) 0.0025(15)
F14 0.0470(14) 0.0315(12) 0.0401(14) 0.0205(11) -0.0048(11) 0.0096(10)
C15 0.038(2) 0.0152(17) 0.026(2) 0.0051(16) 0.0073(18) 0.0071(15)
F15 0.0461(14) 0.0239(11) 0.0417(14) 0.0049(10) 0.0055(12) 0.0169(10)
C16 0.0206(18) 0.0171(17) 0.026(2) 0.0047(14) 0.0010(16) -0.0007(14)
F16 0.0247(11) 0.0210(10) 0.0343(12) 0.0024(9) 0.0066(10) 0.0085(9)
C21 0.0193(18) 0.0174(17) 0.033(2) 0.0093(14) 0.0109(16) 0.0053(15)
C22 0.0225(19) 0.0212(18) 0.032(2) 0.0099(15) 0.0093(17) 0.0056(16)
F22 0.0326(12) 0.0213(10) 0.0325(12) 0.0059(9) 0.0063(10) -0.0075(9)
C23 0.026(2) 0.0148(18) 0.063(3) 0.0041(16) 0.008(2) 0.0026(19)
F23 0.0391(14) 0.0177(11) 0.082(2) 0.0049(10) 0.0009(13) -0.0063(12)
C24 0.033(2) 0.022(2) 0.076(3) 0.0091(18) 0.018(2) 0.024(2)
F24 0.0519(17) 0.0269(13) 0.119(3) 0.0019(12) 0.0194(18) 0.0383(15)
C25 0.039(2) 0.036(2) 0.050(3) 0.016(2) 0.021(2) 0.028(2)
F25 0.0639(18) 0.0605(17) 0.0624(18) 0.0227(15) 0.0288(15) 0.0455(15)
C26 0.030(2) 0.0242(19) 0.037(2) 0.0131(16) 0.0163(18) 0.0102(17)
F26 0.0465(14) 0.0360(12) 0.0255(12) 0.0194(11) 0.0122(11) 0.0116(10)
C31 0.0271(19) 0.0102(15) 0.0238(19) 0.0055(14) 0.0096(16) 0.0034(13)
C32 0.026(2) 0.0173(17) 0.029(2) 0.0072(15) 0.0090(17) 0.0061(15)
F32 0.0353(12) 0.0323(11) 0.0218(11) 0.0102(10) 0.0091(10) -0.0002(9)
C33 0.039(2) 0.0228(19) 0.034(2) 0.0081(17) 0.024(2) 0.0031(16)
F33 0.0541(16) 0.0440(13) 0.0363(14) 0.0165(12) 0.0290(12) 0.0004(11)
C34 0.029(2) 0.0169(18) 0.048(3) 0.0083(16) 0.021(2) 0.0023(17)
F34 0.0327(13) 0.0384(13) 0.0689(18) 0.0178(11) 0.0269(13) 0.0051(12)
C35 0.025(2) 0.0216(18) 0.035(2) 0.0097(15) 0.0069(18) 0.0062(16)
F35 0.0261(12) 0.0380(13) 0.0500(15) 0.0170(10) 0.0044(11) 0.0081(11)
C36 0.030(2) 0.0196(18) 0.028(2) 0.0115(15) 0.0125(17) 0.0062(15)
F36 0.0348(12) 0.0421(13) 0.0213(11) 0.0224(10) 0.0072(10) 0.0073(9)
C41 0.0228(18) 0.0186(17) 0.0183(18) 0.0129(14) 0.0064(15) 0.0083(14)
C42 0.0196(17) 0.0157(16) 0.0169(17) 0.0056(14) 0.0005(14) 0.0041(13)
C43 0.0243(18) 0.0138(16) 0.0141(17) 0.0066(14) 0.0023(14) 0.0002(13)
C51 0.028(2) 0.0153(16) 0.0168(18) 0.0058(14) 0.0047(15) 0.0054(14)
C52 0.028(2) 0.0277(19) 0.024(2) 0.0086(16) 0.0061(17) 0.0067(16)
F52 0.0243(11) 0.0520(14) 0.0296(12) 0.0140(10) 0.0054(10) 0.0050(10)
C53 0.027(2) 0.038(2) 0.031(2) -0.0003(18) -0.0064(18) 0.0083(19)
F53 0.0316(14) 0.0750(19) 0.0464(16) 0.0013(13) -0.0114(12) 0.0078(14)
C54 0.057(3) 0.030(2) 0.019(2) -0.002(2) -0.007(2) -0.0038(17)
F54 0.077(2) 0.0562(16) 0.0281(14) -0.0063(15) -0.0154(14) -0.0123(12)
C55 0.055(3) 0.0226(19) 0.024(2) 0.0066(19) 0.011(2) -0.0018(16)
F55 0.090(2) 0.0467(15) 0.0321(14) 0.0175(15) 0.0194(15) -0.0135(12)
C56 0.037(2) 0.0214(18) 0.0195(19) 0.0120(16) 0.0047(17) 0.0045(15)
F56 0.0412(14) 0.0370(12) 0.0295(12) 0.0191(11) 0.0143(11) 0.0033(10)
C61 0.0210(18) 0.0194(17) 0.0208(18) 0.0091(14) 0.0055(15) 0.0024(14)
C62 0.0169(18) 0.0217(17) 0.0201(18) 0.0094(14) 0.0041(15) 0.0021(14)
F62 0.0200(11) 0.0262(10) 0.0313(12) 0.0106(9) 0.0045(9) 0.0088(9)
C63 0.0257(19) 0.0194(17) 0.0234(19) 0.0139(15) 0.0029(16) 0.0074(14)
F63 0.0282(11) 0.0262(11) 0.0355(12) 0.0165(9) 0.0053(10) 0.0146(9)
C64 0.030(2) 0.0187(17) 0.026(2) 0.0071(15) 0.0113(17) 0.0086(15)
F64 0.0308(12) 0.0230(10) 0.0379(13) 0.0096(9) 0.0141(10) 0.0154(9)
C65 0.0151(18) 0.0274(19) 0.034(2) 0.0061(15) 0.0065(16) 0.0100(16)
F65 0.0219(12) 0.0459(14) 0.0646(17) 0.0136(10) 0.0159(12) 0.0299(12)
C66 0.025(2) 0.0250(19) 0.031(2) 0.0180(16) 0.0081(17) 0.0132(16)
F66 0.0239(11) 0.0394(12) 0.0553(15) 0.0195(10) 0.0135(11) 0.0306(11)
C71 0.0186(17) 0.0163(16) 0.0187(18) 0.0063(14) 0.0004(15) 0.0061(14)
C72 0.028(2) 0.0190(17) 0.0248(19) 0.0116(15) 0.0077(16) 0.0030(15)
F72 0.0389(12) 0.0160(10) 0.0341(12) 0.0068(9) 0.0113(10) 0.0049(9)
C73 0.0244(19) 0.0222(18) 0.027(2) 0.0061(15) 0.0065(16) 0.0151(15)
F73 0.0412(13) 0.0331(12) 0.0382(13) 0.0091(10) 0.0165(11) 0.0194(10)
C74 0.028(2) 0.041(2) 0.0153(18) 0.0120(17) 0.0079(16) 0.0055(16)
F74 0.0403(13) 0.0568(15) 0.0205(12) 0.0158(12) 0.0135(11) 0.0078(10)
C75 0.027(2) 0.0232(18) 0.0228(19) 0.0090(16) 0.0024(16) -0.0041(15)
F75 0.0501(14) 0.0310(12) 0.0261(12) 0.0130(11) 0.0117(11) -0.0069(9)
C76 0.0211(18) 0.0188(17) 0.0232(19) 0.0059(14) 0.0033(15) 0.0060(14)
F76 0.0370(12) 0.0162(10) 0.0292(12) 0.0070(9) 0.0126(10) 0.0040(8)
C81 0.0157(17) 0.0219(17) 0.0225(19) 0.0078(14) 0.0046(15) 0.0083(14)
C82 0.0211(18) 0.0121(15) 0.0264(19) 0.0079(14) 0.0030(15) 0.0013(14)
C83 0.0221(18) 0.0114(16) 0.029(2) 0.0092(14) 0.0018(16) 0.0036(14)

_geom_special_details            
;

All esds (except the esd in the dihedral angle between two l.s. planes)
are estimated using the full covariance matrix.  The cell esds are taken
into account individually in the estimation of esds in distances, angles
and torsion angles; correlations between esds in cell parameters are only
used when they are defined by crystal symmetry.  An approximate (isotropic)
treatment of cell esds is used for estimating esds involving l.s. planes.
;

loop_
_geom_bond_atom_site_label_1
_geom_bond_atom_site_label_2
_geom_bond_site_symmetry_2
_geom_bond_distance
_geom_bond_publ_flag
B1 O1 . 1.539(4) ?
B1 C21 . 1.643(5) ?
B1 C11 . 1.645(5) ?
B1 C31 . 1.646(5) ?
C1 C7 . 1.521(5) ?
C1 C2 . 1.530(5) ?
C1 N1 . 1.534(4) ?
C1 C6 . 1.544(5) ?
N1 O3 . 1.195(3) ?
N1 C5 . 1.528(4) ?
O1 C41 . 1.307(4) ?
B2 O2 . 1.532(4) ?
B2 C51 . 1.629(5) ?
B2 C71 . 1.634(5) ?
B2 C61 . 1.638(5) ?
C2 C3 . 1.516(5) ?
C2 H2A . 0.99 ?
C2 H2B . 0.99 ?
O2 C81 . 1.303(4) ?
C3 C4 . 1.517(5) ?
C3 H3A . 0.99 ?
C3 H3B . 0.99 ?
C4 C5 . 1.527(5) ?
C4 H4A . 0.99 ?
C4 H4B . 0.99 ?
C5 C9 . 1.521(4) ?
C5 C8 . 1.543(5) ?
C6 H6A . 0.98 ?
C6 H6B . 0.98 ?
C6 H6C . 0.98 ?
C7 H7A . 0.98 ?
C7 H7B . 0.98 ?
C7 H7C . 0.98 ?
C8 H8A . 0.98 ?
C8 H8B . 0.98 ?
C8 H8C . 0.98 ?
C9 H9A . 0.98 ?
C9 H9B . 0.98 ?
C9 H9C . 0.98 ?
C11 C12 . 1.389(5) ?
C11 C16 . 1.391(5) ?
C12 F12 . 1.348(4) ?
C12 C13 . 1.387(5) ?
C13 F13 . 1.347(4) ?
C13 C14 . 1.372(5) ?
C14 F14 . 1.351(4) ?
C14 C15 . 1.364(5) ?
C15 F15 . 1.351(4) ?
C15 C16 . 1.378(5) ?
C16 F16 . 1.353(4) ?
C21 C26 . 1.382(5) ?
C21 C22 . 1.386(5) ?
C22 F22 . 1.355(4) ?
C22 C23 . 1.376(5) ?
C23 F23 . 1.357(5) ?
C23 C24 . 1.363(6) ?
C24 F24 . 1.346(4) ?
C24 C25 . 1.372(6) ?
C25 F25 . 1.340(5) ?
C25 C26 . 1.385(5) ?
C26 F26 . 1.368(4) ?
C31 C32 . 1.387(5) ?
C31 C36 . 1.388(5) ?
C32 F32 . 1.355(4) ?
C32 C33 . 1.382(5) ?
C33 F33 . 1.349(4) ?
C33 C34 . 1.370(6) ?
C34 F34 . 1.343(4) ?
C34 C35 . 1.371(5) ?
C35 F35 . 1.352(4) ?
C35 C36 . 1.379(5) ?
C36 F36 . 1.359(4) ?
C41 C42 . 1.424(5) ?
C41 C43 2_665 1.425(5) ?
C42 C43 . 1.364(4) ?
C42 H42 . 0.95 ?
C43 C41 2_665 1.425(5) ?
C43 H43 . 0.95 ?
C51 C56 . 1.391(5) ?
C51 C52 . 1.395(5) ?
C52 F52 . 1.355(4) ?
C52 C53 . 1.380(5) ?
C53 F53 . 1.345(5) ?
C53 C54 . 1.373(6) ?
C54 F54 . 1.347(5) ?
C54 C55 . 1.364(6) ?
C55 F55 . 1.361(4) ?
C55 C56 . 1.366(5) ?
C56 F56 . 1.349(4) ?
C61 C66 . 1.383(5) ?
C61 C62 . 1.392(4) ?
C62 F62 . 1.349(4) ?
C62 C63 . 1.373(5) ?
C63 F63 . 1.344(4) ?
C63 C64 . 1.379(5) ?
C64 F64 . 1.344(4) ?
C64 C65 . 1.374(5) ?
C65 F65 . 1.357(4) ?
C65 C66 . 1.379(5) ?
C66 F66 . 1.351(4) ?
C71 C76 . 1.388(5) ?
C71 C72 . 1.390(5) ?
C72 F72 . 1.355(4) ?
C72 C73 . 1.369(5) ?
C73 F73 . 1.352(4) ?
C73 C74 . 1.378(5) ?
C74 F74 . 1.339(4) ?
C74 C75 . 1.360(5) ?
C75 F75 . 1.349(4) ?
C75 C76 . 1.383(5) ?
C76 F76 . 1.351(4) ?
C81 C83 2_676 1.424(5) ?
C81 C82 . 1.430(4) ?
C82 C83 . 1.346(5) ?
C82 H82 . 0.95 ?
C83 C81 2_676 1.424(5) ?
C83 H83 . 0.95 ?

loop_
_geom_angle_atom_site_label_1
_geom_angle_atom_site_label_2
_geom_angle_atom_site_label_3
_geom_angle_site_symmetry_1
_geom_angle_site_symmetry_3
_geom_angle
_geom_angle_publ_flag
O1 B1 C21 . . 113.4(3) ?
O1 B1 C11 . . 103.9(2) ?
C21 B1 C11 . . 117.1(3) ?
O1 B1 C31 . . 104.5(3) ?
C21 B1 C31 . . 103.6(3) ?
C11 B1 C31 . . 113.9(3) ?
C7 C1 C2 . . 112.3(3) ?
C7 C1 N1 . . 107.6(3) ?
C2 C1 N1 . . 108.5(3) ?
C7 C1 C6 . . 110.1(3) ?
C2 C1 C6 . . 113.1(3) ?
N1 C1 C6 . . 104.9(3) ?
O3 N1 C5 . . 117.5(3) ?
O3 N1 C1 . . 117.6(3) ?
C5 N1 C1 . . 124.9(3) ?
C41 O1 B1 . . 127.5(3) ?
O2 B2 C51 . . 103.7(3) ?
O2 B2 C71 . . 104.6(3) ?
C51 B2 C71 . . 113.7(3) ?
O2 B2 C61 . . 110.9(3) ?
C51 B2 C61 . . 107.0(3) ?
C71 B2 C61 . . 116.1(3) ?
C3 C2 C1 . . 114.3(3) ?
C3 C2 H2A . . 108.7 ?
C1 C2 H2A . . 108.7 ?
C3 C2 H2B . . 108.7 ?
C1 C2 H2B . . 108.7 ?
H2A C2 H2B . . 107.6 ?
C81 O2 B2 . . 124.5(3) ?
C2 C3 C4 . . 110.8(3) ?
C2 C3 H3A . . 109.5 ?
C4 C3 H3A . . 109.5 ?
C2 C3 H3B . . 109.5 ?
C4 C3 H3B . . 109.5 ?
H3A C3 H3B . . 108.1 ?
C3 C4 C5 . . 113.8(3) ?
C3 C4 H4A . . 108.8 ?
C5 C4 H4A . . 108.8 ?
C3 C4 H4B . . 108.8 ?
C5 C4 H4B . . 108.8 ?
H4A C4 H4B . . 107.7 ?
C9 C5 C4 . . 112.9(3) ?
C9 C5 N1 . . 107.8(3) ?
C4 C5 N1 . . 108.3(3) ?
C9 C5 C8 . . 110.3(3) ?
C4 C5 C8 . . 111.5(3) ?
N1 C5 C8 . . 105.7(3) ?
C1 C6 H6A . . 109.5 ?
C1 C6 H6B . . 109.5 ?
H6A C6 H6B . . 109.5 ?
C1 C6 H6C . . 109.5 ?
H6A C6 H6C . . 109.5 ?
H6B C6 H6C . . 109.5 ?
C1 C7 H7A . . 109.5 ?
C1 C7 H7B . . 109.5 ?
H7A C7 H7B . . 109.5 ?
C1 C7 H7C . . 109.5 ?
H7A C7 H7C . . 109.5 ?
H7B C7 H7C . . 109.5 ?
C5 C8 H8A . . 109.5 ?
C5 C8 H8B . . 109.5 ?
H8A C8 H8B . . 109.5 ?
C5 C8 H8C . . 109.5 ?
H8A C8 H8C . . 109.5 ?
H8B C8 H8C . . 109.5 ?
C5 C9 H9A . . 109.5 ?
C5 C9 H9B . . 109.5 ?
H9A C9 H9B . . 109.5 ?
C5 C9 H9C . . 109.5 ?
H9A C9 H9C . . 109.5 ?
H9B C9 H9C . . 109.5 ?
C12 C11 C16 . . 113.3(3) ?
C12 C11 B1 . . 126.2(3) ?
C16 C11 B1 . . 120.3(3) ?
F12 C12 C13 . . 115.4(3) ?
F12 C12 C11 . . 120.7(3) ?
C13 C12 C11 . . 123.8(3) ?
F13 C13 C14 . . 119.6(3) ?
F13 C13 C12 . . 120.8(3) ?
C14 C13 C12 . . 119.6(3) ?
F14 C14 C15 . . 120.8(3) ?
F14 C14 C13 . . 120.0(3) ?
C15 C14 C13 . . 119.2(3) ?
F15 C15 C14 . . 120.3(3) ?
F15 C15 C16 . . 120.1(3) ?
C14 C15 C16 . . 119.5(3) ?
F16 C16 C15 . . 116.0(3) ?
F16 C16 C11 . . 119.5(3) ?
C15 C16 C11 . . 124.5(3) ?
C26 C21 C22 . . 113.6(3) ?
C26 C21 B1 . . 127.1(3) ?
C22 C21 B1 . . 118.7(3) ?
F22 C22 C23 . . 116.4(3) ?
F22 C22 C21 . . 119.3(3) ?
C23 C22 C21 . . 124.3(4) ?
F23 C23 C24 . . 120.0(3) ?
F23 C23 C22 . . 120.7(4) ?
C24 C23 C22 . . 119.3(4) ?
F24 C24 C23 . . 120.3(4) ?
F24 C24 C25 . . 119.9(4) ?
C23 C24 C25 . . 119.8(4) ?
F25 C25 C24 . . 120.9(4) ?
F25 C25 C26 . . 120.3(4) ?
C24 C25 C26 . . 118.8(4) ?
F26 C26 C21 . . 120.7(3) ?
F26 C26 C25 . . 115.1(3) ?
C21 C26 C25 . . 124.2(4) ?
C32 C31 C36 . . 112.4(3) ?
C32 C31 B1 . . 127.0(3) ?
C36 C31 B1 . . 120.5(3) ?
F32 C32 C33 . . 114.8(3) ?
F32 C32 C31 . . 120.7(3) ?
C33 C32 C31 . . 124.5(3) ?
F33 C33 C34 . . 119.8(3) ?
F33 C33 C32 . . 120.4(4) ?
C34 C33 C32 . . 119.8(3) ?
F34 C34 C33 . . 121.3(3) ?
F34 C34 C35 . . 120.0(4) ?
C33 C34 C35 . . 118.7(3) ?
F35 C35 C34 . . 120.4(3) ?
F35 C35 C36 . . 120.3(3) ?
C34 C35 C36 . . 119.3(3) ?
F36 C36 C35 . . 115.2(3) ?
F36 C36 C31 . . 119.5(3) ?
C35 C36 C31 . . 125.2(3) ?
O1 C41 C42 . . 116.7(3) ?
O1 C41 C43 . 2_665 124.6(3) ?
C42 C41 C43 . 2_665 118.7(3) ?
C43 C42 C41 . . 121.3(3) ?
C43 C42 H42 . . 119.4 ?
C41 C42 H42 . . 119.4 ?
C42 C43 C41 . 2_665 120.0(3) ?
C42 C43 H43 . . 120.0 ?
C41 C43 H43 2_665 . 120.0 ?
C56 C51 C52 . . 113.8(3) ?
C56 C51 B2 . . 120.3(3) ?
C52 C51 B2 . . 125.8(3) ?
F52 C52 C53 . . 116.0(3) ?
F52 C52 C51 . . 120.3(3) ?
C53 C52 C51 . . 123.6(4) ?
F53 C53 C54 . . 120.0(4) ?
F53 C53 C52 . . 120.5(4) ?
C54 C53 C52 . . 119.5(4) ?
F54 C54 C55 . . 120.5(4) ?
F54 C54 C53 . . 120.5(4) ?
C55 C54 C53 . . 118.9(4) ?
F55 C55 C54 . . 119.7(4) ?
F55 C55 C56 . . 119.7(4) ?
C54 C55 C56 . . 120.6(4) ?
F56 C56 C55 . . 116.8(3) ?
F56 C56 C51 . . 119.6(3) ?
C55 C56 C51 . . 123.5(4) ?
C66 C61 C62 . . 113.5(3) ?
C66 C61 B2 . . 127.5(3) ?
C62 C61 B2 . . 118.8(3) ?
F62 C62 C63 . . 116.3(3) ?
F62 C62 C61 . . 118.6(3) ?
C63 C62 C61 . . 125.1(3) ?
F63 C63 C62 . . 121.2(3) ?
F63 C63 C64 . . 119.9(3) ?
C62 C63 C64 . . 118.9(3) ?
F64 C64 C65 . . 120.5(3) ?
F64 C64 C63 . . 121.1(3) ?
C65 C64 C63 . . 118.4(3) ?
F65 C65 C64 . . 118.7(3) ?
F65 C65 C66 . . 120.4(3) ?
C64 C65 C66 . . 120.9(3) ?
F66 C66 C65 . . 115.0(3) ?
F66 C66 C61 . . 121.9(3) ?
C65 C66 C61 . . 123.1(3) ?
C76 C71 C72 . . 113.2(3) ?
C76 C71 B2 . . 127.0(3) ?
C72 C71 B2 . . 119.0(3) ?
F72 C72 C73 . . 116.1(3) ?
F72 C72 C71 . . 119.3(3) ?
C73 C72 C71 . . 124.5(3) ?
F73 C73 C72 . . 120.6(3) ?
F73 C73 C74 . . 119.7(3) ?
C72 C73 C74 . . 119.7(3) ?
F74 C74 C75 . . 120.6(3) ?
F74 C74 C73 . . 120.9(3) ?
C75 C74 C73 . . 118.5(3) ?
F75 C75 C74 . . 120.0(3) ?
F75 C75 C76 . . 119.6(3) ?
C74 C75 C76 . . 120.4(3) ?
F76 C76 C75 . . 115.8(3) ?
F76 C76 C71 . . 120.5(3) ?
C75 C76 C71 . . 123.6(3) ?
O2 C81 C83 . 2_676 124.7(3) ?
O2 C81 C82 . . 116.7(3) ?
C83 C81 C82 2_676 . 118.6(3) ?
C83 C82 C81 . . 121.1(3) ?
C83 C82 H82 . . 119.5 ?
C81 C82 H82 . . 119.5 ?
C82 C83 C81 . 2_676 120.3(3) ?
C82 C83 H83 . . 119.8 ?
C81 C83 H83 2_676 . 119.9 ?

loop_
_geom_torsion_atom_site_label_1
_geom_torsion_atom_site_label_2
_geom_torsion_atom_site_label_3
_geom_torsion_atom_site_label_4
_geom_torsion_site_symmetry_1
_geom_torsion_site_symmetry_2
_geom_torsion_site_symmetry_3
_geom_torsion_site_symmetry_4
_geom_torsion
_geom_torsion_publ_flag
C7 C1 N1 O3 . . . . 24.4(5) ?
C2 C1 N1 O3 . . . . 146.1(3) ?
C6 C1 N1 O3 . . . . -92.8(4) ?
C7 C1 N1 C5 . . . . -158.0(3) ?
C2 C1 N1 C5 . . . . -36.3(4) ?
C6 C1 N1 C5 . . . . 84.8(4) ?
C21 B1 O1 C41 . . . . 64.5(4) ?
C11 B1 O1 C41 . . . . -63.7(4) ?
C31 B1 O1 C41 . . . . 176.6(3) ?
C7 C1 C2 C3 . . . . 163.2(3) ?
N1 C1 C2 C3 . . . . 44.4(4) ?
C6 C1 C2 C3 . . . . -71.6(4) ?
C51 B2 O2 C81 . . . . 158.1(3) ?
C71 B2 O2 C81 . . . . 38.6(4) ?
C61 B2 O2 C81 . . . . -87.4(4) ?
C1 C2 C3 C4 . . . . -58.8(4) ?
C2 C3 C4 C5 . . . . 59.9(4) ?
C3 C4 C5 C9 . . . . -165.8(3) ?
C3 C4 C5 N1 . . . . -46.5(4) ?
C3 C4 C5 C8 . . . . 69.4(4) ?
O3 N1 C5 C9 . . . . -22.6(4) ?
C1 N1 C5 C9 . . . . 159.8(3) ?
O3 N1 C5 C4 . . . . -145.0(3) ?
C1 N1 C5 C4 . . . . 37.4(4) ?
O3 N1 C5 C8 . . . . 95.4(4) ?
C1 N1 C5 C8 . . . . -82.2(4) ?
O1 B1 C11 C12 . . . . 105.6(3) ?
C21 B1 C11 C12 . . . . -20.2(5) ?
C31 B1 C11 C12 . . . . -141.3(3) ?
O1 B1 C11 C16 . . . . -68.8(4) ?
C21 B1 C11 C16 . . . . 165.3(3) ?
C31 B1 C11 C16 . . . . 44.2(4) ?
C16 C11 C12 F12 . . . . 179.5(3) ?
B1 C11 C12 F12 . . . . 4.7(5) ?
C16 C11 C12 C13 . . . . 0.3(5) ?
B1 C11 C12 C13 . . . . -174.5(3) ?
F12 C12 C13 F13 . . . . 0.4(5) ?
C11 C12 C13 F13 . . . . 179.6(3) ?
F12 C12 C13 C14 . . . . 179.3(3) ?
C11 C12 C13 C14 . . . . -1.6(5) ?
F13 C13 C14 F14 . . . . -0.8(5) ?
C12 C13 C14 F14 . . . . -179.6(3) ?
F13 C13 C14 C15 . . . . 179.6(3) ?
C12 C13 C14 C15 . . . . 0.8(5) ?
F14 C14 C15 F15 . . . . 0.5(5) ?
C13 C14 C15 F15 . . . . -179.9(3) ?
F14 C14 C15 C16 . . . . -178.4(3) ?
C13 C14 C15 C16 . . . . 1.1(5) ?
F15 C15 C16 F16 . . . . -1.4(5) ?
C14 C15 C16 F16 . . . . 177.6(3) ?
F15 C15 C16 C11 . . . . 178.5(3) ?
C14 C15 C16 C11 . . . . -2.5(6) ?
C12 C11 C16 F16 . . . . -178.4(3) ?
B1 C11 C16 F16 . . . . -3.2(5) ?
C12 C11 C16 C15 . . . . 1.7(5) ?
B1 C11 C16 C15 . . . . 176.9(3) ?
O1 B1 C21 C26 . . . . 13.9(5) ?
C11 B1 C21 C26 . . . . 134.9(3) ?
C31 B1 C21 C26 . . . . -98.7(4) ?
O1 B1 C21 C22 . . . . -175.9(3) ?
C11 B1 C21 C22 . . . . -54.8(4) ?
C31 B1 C21 C22 . . . . 71.5(4) ?
C26 C21 C22 F22 . . . . 178.6(3) ?
B1 C21 C22 F22 . . . . 7.1(5) ?
C26 C21 C22 C23 . . . . 0.0(5) ?
B1 C21 C22 C23 . . . . -171.5(3) ?
F22 C22 C23 F23 . . . . 0.3(5) ?
C21 C22 C23 F23 . . . . 178.9(3) ?
F22 C22 C23 C24 . . . . -179.1(3) ?
C21 C22 C23 C24 . . . . -0.5(6) ?
F23 C23 C24 F24 . . . . 0.6(6) ?
C22 C23 C24 F24 . . . . 180.0(3) ?
F23 C23 C24 C25 . . . . -179.2(4) ?
C22 C23 C24 C25 . . . . 0.3(6) ?
F24 C24 C25 F25 . . . . 1.4(6) ?
C23 C24 C25 F25 . . . . -178.9(4) ?
F24 C24 C25 C26 . . . . -179.3(3) ?
C23 C24 C25 C26 . . . . 0.4(6) ?
C22 C21 C26 F26 . . . . -179.0(3) ?
B1 C21 C26 F26 . . . . -8.4(5) ?
C22 C21 C26 C25 . . . . 0.7(5) ?
B1 C21 C26 C25 . . . . 171.4(3) ?
F25 C25 C26 F26 . . . . -1.9(5) ?
C24 C25 C26 F26 . . . . 178.8(3) ?
F25 C25 C26 C21 . . . . 178.3(3) ?
C24 C25 C26 C21 . . . . -1.0(6) ?
O1 B1 C31 C32 . . . . 139.0(3) ?
C21 B1 C31 C32 . . . . -102.0(4) ?
C11 B1 C31 C32 . . . . 26.3(5) ?
O1 B1 C31 C36 . . . . -45.7(4) ?
C21 B1 C31 C36 . . . . 73.2(4) ?
C11 B1 C31 C36 . . . . -158.5(3) ?
C36 C31 C32 F32 . . . . -178.6(3) ?
B1 C31 C32 F32 . . . . -3.1(5) ?
C36 C31 C32 C33 . . . . 2.1(5) ?
B1 C31 C32 C33 . . . . 177.6(3) ?
F32 C32 C33 F33 . . . . -0.7(5) ?
C31 C32 C33 F33 . . . . 178.7(3) ?
F32 C32 C33 C34 . . . . 179.4(3) ?
C31 C32 C33 C34 . . . . -1.3(5) ?
F33 C33 C34 F34 . . . . -0.8(5) ?
C32 C33 C34 F34 . . . . 179.1(3) ?
F33 C33 C34 C35 . . . . -179.6(3) ?
C32 C33 C34 C35 . . . . 0.4(5) ?
F34 C34 C35 F35 . . . . -1.2(5) ?
C33 C34 C35 F35 . . . . 177.6(3) ?
F34 C34 C35 C36 . . . . -179.3(3) ?
C33 C34 C35 C36 . . . . -0.5(5) ?
F35 C35 C36 F36 . . . . 3.4(5) ?
C34 C35 C36 F36 . . . . -178.4(3) ?
F35 C35 C36 C31 . . . . -176.5(3) ?
C34 C35 C36 C31 . . . . 1.6(5) ?
C32 C31 C36 F36 . . . . 177.8(3) ?
B1 C31 C36 F36 . . . . 1.9(5) ?
C32 C31 C36 C35 . . . . -2.3(5) ?
B1 C31 C36 C35 . . . . -178.1(3) ?
B1 O1 C41 C42 . . . . 171.0(3) ?
B1 O1 C41 C43 . . . 2_665 -9.1(5) ?
O1 C41 C42 C43 . . . . -179.8(3) ?
C43 C41 C42 C43 2_665 . . . 0.4(5) ?
C41 C42 C43 C41 . . . 2_665 -0.4(5) ?
O2 B2 C51 C56 . . . . 46.5(4) ?
C71 B2 C51 C56 . . . . 159.6(3) ?
C61 B2 C51 C56 . . . . -70.8(4) ?
O2 B2 C51 C52 . . . . -136.2(3) ?
C71 B2 C51 C52 . . . . -23.1(5) ?
C61 B2 C51 C52 . . . . 106.5(4) ?
C56 C51 C52 F52 . . . . 178.0(3) ?
B2 C51 C52 F52 . . . . 0.6(5) ?
C56 C51 C52 C53 . . . . -0.1(5) ?
B2 C51 C52 C53 . . . . -177.6(3) ?
F52 C52 C53 F53 . . . . 1.6(5) ?
C51 C52 C53 F53 . . . . 179.8(3) ?
F52 C52 C53 C54 . . . . -179.1(3) ?
C51 C52 C53 C54 . . . . -0.9(6) ?
F53 C53 C54 F54 . . . . 1.6(6) ?
C52 C53 C54 F54 . . . . -177.7(3) ?
F53 C53 C54 C55 . . . . 179.3(4) ?
C52 C53 C54 C55 . . . . 0.0(6) ?
F54 C54 C55 F55 . . . . -2.1(6) ?
C53 C54 C55 F55 . . . . -179.8(3) ?
F54 C54 C55 C56 . . . . 179.6(3) ?
C53 C54 C55 C56 . . . . 1.9(6) ?
F55 C55 C56 F56 . . . . -0.9(5) ?
C54 C55 C56 F56 . . . . 177.4(3) ?
F55 C55 C56 C51 . . . . 178.7(3) ?
C54 C55 C56 C51 . . . . -3.0(6) ?
C52 C51 C56 F56 . . . . -178.3(3) ?
B2 C51 C56 F56 . . . . -0.7(5) ?
C52 C51 C56 C55 . . . . 2.1(5) ?
B2 C51 C56 C55 . . . . 179.7(3) ?
O2 B2 C61 C66 . . . . 6.7(5) ?
C51 B2 C61 C66 . . . . 119.2(4) ?
C71 B2 C61 C66 . . . . -112.6(4) ?
O2 B2 C61 C62 . . . . -168.2(3) ?
C51 B2 C61 C62 . . . . -55.7(4) ?
C71 B2 C61 C62 . . . . 72.5(4) ?
C66 C61 C62 F62 . . . . 177.3(3) ?
B2 C61 C62 F62 . . . . -7.1(5) ?
C66 C61 C62 C63 . . . . -1.5(5) ?
B2 C61 C62 C63 . . . . 174.1(3) ?
F62 C62 C63 F63 . . . . 1.6(5) ?
C61 C62 C63 F63 . . . . -179.6(3) ?
F62 C62 C63 C64 . . . . -176.4(3) ?
C61 C62 C63 C64 . . . . 2.4(5) ?
F63 C63 C64 F64 . . . . 0.7(5) ?
C62 C63 C64 F64 . . . . 178.7(3) ?
F63 C63 C64 C65 . . . . -178.4(3) ?
C62 C63 C64 C65 . . . . -0.4(5) ?
F64 C64 C65 F65 . . . . -1.6(5) ?
C63 C64 C65 F65 . . . . 177.6(3) ?
F64 C64 C65 C66 . . . . 178.5(3) ?
C63 C64 C65 C66 . . . . -2.3(6) ?
F65 C65 C66 F66 . . . . 2.9(5) ?
C64 C65 C66 F66 . . . . -177.2(3) ?
F65 C65 C66 C61 . . . . -176.5(3) ?
C64 C65 C66 C61 . . . . 3.4(6) ?
C62 C61 C66 F66 . . . . 179.2(3) ?
B2 C61 C66 F66 . . . . 4.0(6) ?
C62 C61 C66 C65 . . . . -1.4(5) ?
B2 C61 C66 C65 . . . . -176.6(4) ?
O2 B2 C71 C76 . . . . -121.5(3) ?
C51 B2 C71 C76 . . . . 125.9(4) ?
C61 B2 C71 C76 . . . . 1.1(5) ?
O2 B2 C71 C72 . . . . 48.0(4) ?
C51 B2 C71 C72 . . . . -64.5(4) ?
C61 B2 C71 C72 . . . . 170.6(3) ?
C76 C71 C72 F72 . . . . -178.0(3) ?
B2 C71 C72 F72 . . . . 11.1(5) ?
C76 C71 C72 C73 . . . . 4.3(5) ?
B2 C71 C72 C73 . . . . -166.6(3) ?
F72 C72 C73 F73 . . . . 0.1(5) ?
C71 C72 C73 F73 . . . . 177.9(3) ?
F72 C72 C73 C74 . . . . 179.0(3) ?
C71 C72 C73 C74 . . . . -3.3(6) ?
F73 C73 C74 F74 . . . . -0.1(5) ?
C72 C73 C74 F74 . . . . -178.9(3) ?
F73 C73 C74 C75 . . . . 178.6(3) ?
C72 C73 C74 C75 . . . . -0.3(5) ?
F74 C74 C75 F75 . . . . 0.6(5) ?
C73 C74 C75 F75 . . . . -178.0(3) ?
F74 C74 C75 C76 . . . . -179.0(3) ?
C73 C74 C75 C76 . . . . 2.3(6) ?
F75 C75 C76 F76 . . . . -4.9(5) ?
C74 C75 C76 F76 . . . . 174.8(3) ?
F75 C75 C76 C71 . . . . 179.3(3) ?
C74 C75 C76 C71 . . . . -1.1(6) ?
C72 C71 C76 F76 . . . . -177.8(3) ?
B2 C71 C76 F76 . . . . -7.7(5) ?
C72 C71 C76 C75 . . . . -2.1(5) ?
B2 C71 C76 C75 . . . . 167.9(3) ?
B2 O2 C81 C83 . . . 2_676 24.8(5) ?
B2 O2 C81 C82 . . . . -153.5(3) ?
O2 C81 C82 C83 . . . . 175.4(3) ?
C83 C81 C82 C83 2_676 . . . -3.1(6) ?
C81 C82 C83 C81 . . . 2_676 3.1(6) ?

_shelx_res_file                  
;


    erk9094.res created by SHELXL-2014/7


TITL erk9094.res in P-1
CELL  1.54178  11.8064  14.9813  15.3306   91.992  103.172  108.496
ZERR    2.000   0.0003   0.0004   0.0004    0.002    0.002    0.001
LATT  1
SFAC C  H  B  N  O  F
UNIT 102  44  4  2  6  60
SIZE 0.042 0.073 0.212
TEMP -173.090
ACTA
CONF

L.S. 20
BOND $H
FMAP 2
PLAN 10

OMIT     6   3  10
OMIT     6  -4   6
OMIT     6  -1  14
OMIT     7  -2  10
OMIT     6   4  10
OMIT     7   3  10
OMIT     8   4   9
OMIT     0   5   9
OMIT     7   3   9
OMIT    -6  -4  14
OMIT     8   2  10
OMIT     6   3   8

WGHT    0.000000    3.586500
FVAR       0.44090
B1    3    0.438471    0.651634    0.182541    11.00000    0.02013    0.01694 =
         0.01875   -0.00079    0.00682    0.00508
C1    1    0.974476    0.329496    0.351625    11.00000    0.03750    0.03198 =
         0.01693    0.00829    0.00413    0.02146
N1    4    0.939426    0.399929    0.289698    11.00000    0.02498    0.02380 =
         0.02215    0.00071    0.00335    0.01261
O1    5    0.383749    0.573623    0.101924    11.00000    0.02392    0.01802 =
         0.01839    0.00092    0.00636    0.01085
B2    3    0.713647    0.945482    0.701342    11.00000    0.02081    0.01705 =
         0.01822    0.00572    0.00270    0.00919
C2    1    0.912723    0.229619    0.301030    11.00000    0.03375    0.02352 =
         0.03215    0.01139    0.00844    0.01339
AFIX  23
H2A   2    0.950929    0.186420    0.333868    11.00000   -1.20000
H2B   2    0.824422    0.207648    0.301371    11.00000   -1.20000
AFIX   0
O2    5    0.631431    1.005416    0.670440    11.00000    0.02550    0.01751 =
         0.02184    0.00441    0.00306    0.00999
C3    1    0.922057    0.222397    0.204190    11.00000    0.03533    0.01825 =
         0.02481   -0.00018    0.00182    0.01086
AFIX  23
H3A   2    0.879766    0.156081    0.176007    11.00000   -1.20000
H3B   2    1.009938    0.240260    0.203147    11.00000   -1.20000
AFIX   0
O3    5    0.927218    0.467971    0.324096    11.00000    0.07224    0.03724 =
         0.03395   -0.00508    0.00561    0.03465
C4    1    0.863877    0.286924    0.150586    11.00000    0.03382    0.02024 =
         0.02277    0.00114    0.00143    0.00906
AFIX  23
H4A   2    0.775258    0.266715    0.149881    11.00000   -1.20000
H4B   2    0.869581    0.279338    0.087487    11.00000   -1.20000
AFIX   0
C5    1    0.923661    0.391573    0.187694    11.00000    0.02560    0.02149 =
         0.01787    0.00490    0.00493    0.01032
C6    1    1.116803    0.361929    0.374234    11.00000    0.03270    0.04213 =
         0.03445    0.00219   -0.00384    0.01828
AFIX 137
H6A   2    1.147238    0.331869    0.426050    11.00000   -1.50000
H6B   2    1.150612    0.430958    0.388910    11.00000   -1.50000
H6C   2    1.142882    0.343543    0.322090    11.00000   -1.50000
AFIX   0
C7    1    0.931913    0.339957    0.436722    11.00000    0.06396    0.05667 =
         0.02551    0.01275    0.01362    0.03993
AFIX 137
H7A   2    0.843275    0.330234    0.420448    11.00000   -1.50000
H7B   2    0.977101    0.403663    0.468637    11.00000   -1.50000
H7C   2    0.947942    0.292714    0.475910    11.00000   -1.50000
AFIX   0
C8    1    1.054979    0.432682    0.173904    11.00000    0.02853    0.03253 =
         0.04572    0.01542    0.01667    0.01301
AFIX 137
H8A   2    1.049814    0.442643    0.110475    11.00000   -1.50000
H8B   2    1.099682    0.388228    0.190497    11.00000   -1.50000
H8C   2    1.098853    0.493289    0.211981    11.00000   -1.50000
AFIX   0
C9    1    0.846133    0.451514    0.148486    11.00000    0.02977    0.02090 =
         0.02794    0.00823    0.00565    0.01132
AFIX 137
H9A   2    0.829376    0.443690    0.082556    11.00000   -1.50000
H9B   2    0.891106    0.518320    0.171401    11.00000   -1.50000
H9C   2    0.767970    0.431148    0.166241    11.00000   -1.50000
AFIX   0
C11   1    0.519363    0.606664    0.259420    11.00000    0.02452    0.01166 =
         0.01883   -0.00252    0.00527    0.00639
C12   1    0.647194    0.632390    0.284909    11.00000    0.02486    0.01422 =
         0.02405   -0.00036    0.00561    0.00531
F12   6    0.718379    0.704645    0.250610    11.00000    0.02267    0.02205 =
         0.02665    0.00112    0.00719    0.00700
C13   1    0.710426    0.586769    0.344865    11.00000    0.02569    0.02373 =
         0.03060   -0.00162    0.00143    0.01367
F13   6    0.834659    0.615098    0.366301    11.00000    0.02407    0.03517 =
         0.03730   -0.00355   -0.00118    0.01443
C14   1    0.645841    0.513073    0.384032    11.00000    0.03748    0.02313 =
         0.02265    0.00248   -0.00465    0.01694
F14   6    0.706858    0.468641    0.442888    11.00000    0.04703    0.03150 =
         0.04013    0.00959   -0.00484    0.02045
C15   1    0.520118    0.485230    0.362381    11.00000    0.03830    0.01521 =
         0.02584    0.00713    0.00727    0.00508
F15   6    0.454531    0.412951    0.400181    11.00000    0.04610    0.02392 =
         0.04171    0.01693    0.00555    0.00489
C16   1    0.460229    0.530380    0.300496    11.00000    0.02060    0.01710 =
         0.02568   -0.00072    0.00095    0.00468
F16   6    0.335483    0.496353    0.280037    11.00000    0.02468    0.02099 =
         0.03432    0.00851    0.00664    0.00242
C21   1    0.510604    0.756005    0.155725    11.00000    0.01931    0.01735 =
         0.03318    0.00526    0.01086    0.00931
C22   1    0.570695    0.830697    0.223736    11.00000    0.02250    0.02125 =
         0.03247    0.00560    0.00927    0.00986
F22   6    0.579761    0.813642    0.310877    11.00000    0.03261    0.02126 =
         0.03246   -0.00749    0.00627    0.00590
C23   1    0.620908    0.923533    0.209245    11.00000    0.02625    0.01480 =
         0.06291    0.00257    0.00784    0.00408
F23   6    0.676551    0.992858    0.279615    11.00000    0.03912    0.01774 =
         0.08155   -0.00629    0.00091    0.00494
C24   1    0.613365    0.945605    0.123105    11.00000    0.03318    0.02210 =
         0.07600    0.02368    0.01777    0.00911
F24   6    0.661875    1.035972    0.107402    11.00000    0.05190    0.02687 =
         0.11916    0.03828    0.01937    0.00186
C25   1    0.555584    0.875374    0.052129    11.00000    0.03893    0.03597 =
         0.04978    0.02786    0.02067    0.01632
F25   6    0.548777    0.895014   -0.033116    11.00000    0.06393    0.06051 =
         0.06240    0.04551    0.02876    0.02270
C26   1    0.505210    0.783100    0.070046    11.00000    0.03003    0.02421 =
         0.03652    0.01023    0.01634    0.01308
F26   6    0.447232    0.717754   -0.004468    11.00000    0.04655    0.03600 =
         0.02547    0.01157    0.01220    0.01939
C31   1    0.317328    0.665685    0.209271    11.00000    0.02713    0.01016 =
         0.02380    0.00337    0.00965    0.00549
C32   1    0.302274    0.678933    0.295324    11.00000    0.02608    0.01727 =
         0.02883    0.00605    0.00897    0.00718
F32   6    0.390152    0.677108    0.368853    11.00000    0.03529    0.03227 =
         0.02184   -0.00023    0.00909    0.01020
C33   1    0.199993    0.693710    0.313942    11.00000    0.03899    0.02284 =
         0.03415    0.00308    0.02428    0.00807
F33   6    0.192355    0.704086    0.399959    11.00000    0.05411    0.04396 =
         0.03633    0.00035    0.02900    0.01652
C34   1    0.105846    0.697766    0.244696    11.00000    0.02867    0.01692 =
         0.04782    0.00226    0.02098    0.00833
F34   6    0.004534    0.710809    0.260483    11.00000    0.03271    0.03837 =
         0.06889    0.00512    0.02689    0.01783
C35   1    0.115336    0.686394    0.157852    11.00000    0.02467    0.02165 =
         0.03543    0.00618    0.00686    0.00972
F35   6    0.022311    0.686555    0.087656    11.00000    0.02613    0.03797 =
         0.04997    0.00805    0.00437    0.01705
C36   1    0.219376    0.672064    0.142749    11.00000    0.02985    0.01963 =
         0.02827    0.00618    0.01252    0.01152
F36   6    0.222299    0.663857    0.054776    11.00000    0.03481    0.04213 =
         0.02129    0.00728    0.00716    0.02236
C41   1    0.443716    0.540738    0.054337    11.00000    0.02283    0.01865 =
         0.01830    0.00833    0.00638    0.01287
C42   1    0.373494    0.458889   -0.008528    11.00000    0.01961    0.01566 =
         0.01692    0.00413    0.00050    0.00565
AFIX  43
H42   2    0.287422    0.431655   -0.013874    11.00000   -1.20000
AFIX   0
C43   1    0.427438    0.418831   -0.061228    11.00000    0.02427    0.01384 =
         0.01412    0.00019    0.00233    0.00660
AFIX  43
H43   2    0.379102    0.364005   -0.102496    11.00000   -1.20000
AFIX   0
C51   1    0.812442    1.007851    0.792223    11.00000    0.02805    0.01531 =
         0.01678    0.00538    0.00472    0.00581
C52   1    0.939255    1.024489    0.814455    11.00000    0.02818    0.02774 =
         0.02390    0.00674    0.00610    0.00856
F52   6    0.990871    0.988157    0.758003    11.00000    0.02425    0.05199 =
         0.02961    0.00495    0.00543    0.01405
C53   1    1.018620    1.075101    0.893972    11.00000    0.02660    0.03789 =
         0.03147    0.00827   -0.00645   -0.00034
F53   6    1.140017    1.088233    0.911150    11.00000    0.03165    0.07498 =
         0.04639    0.00781   -0.01137    0.00128
C54   1    0.973065    1.113029    0.955347    11.00000    0.05702    0.03040 =
         0.01876   -0.00378   -0.00725   -0.00199
F54   6    1.049449    1.165407    1.032021    11.00000    0.07661    0.05618 =
         0.02808   -0.01234   -0.01536   -0.00626
C55   1    0.849809    1.099589    0.935928    11.00000    0.05544    0.02255 =
         0.02390   -0.00175    0.01144    0.00661
F55   6    0.803003    1.136859    0.995854    11.00000    0.09025    0.04674 =
         0.03209   -0.01353    0.01943    0.01745
C56   1    0.772367    1.046983    0.857970    11.00000    0.03701    0.02144 =
         0.01954    0.00449    0.00467    0.01200
F56   6    0.651124    1.033916    0.845656    11.00000    0.04121    0.03700 =
         0.02946    0.00328    0.01431    0.01913
C61   1    0.634864    0.845496    0.731485    11.00000    0.02102    0.01943 =
         0.02078    0.00243    0.00551    0.00907
C62   1    0.698401    0.789980    0.776983    11.00000    0.01693    0.02165 =
         0.02006    0.00212    0.00412    0.00943
F62   6    0.821186    0.815454    0.785913    11.00000    0.01998    0.02624 =
         0.03129    0.00877    0.00453    0.01059
C63   1    0.645593    0.709062    0.812922    11.00000    0.02569    0.01940 =
         0.02344    0.00735    0.00288    0.01391
F63   6    0.714164    0.659975    0.856375    11.00000    0.02821    0.02623 =
         0.03553    0.01465    0.00529    0.01654
C64   1    0.519414    0.676677    0.801407    11.00000    0.02966    0.01874 =
         0.02588    0.00858    0.01132    0.00714
F64   6    0.463124    0.596892    0.833833    11.00000    0.03076    0.02303 =
         0.03793    0.01540    0.01413    0.00962
C65   1    0.451818    0.727353    0.754760    11.00000    0.01505    0.02743 =
         0.03445    0.01003    0.00653    0.00605
F65   6    0.327162    0.693990    0.740280    11.00000    0.02186    0.04588 =
         0.06463    0.02987    0.01587    0.01360
C66   1    0.508977    0.810434    0.723011    11.00000    0.02523    0.02502 =
         0.03088    0.01322    0.00812    0.01795
F66   6    0.432560    0.855487    0.681818    11.00000    0.02393    0.03939 =
         0.05526    0.03061    0.01350    0.01949
C71   1    0.775285    0.936650    0.617632    11.00000    0.01857    0.01630 =
         0.01873    0.00611    0.00042    0.00630
C72   1    0.827531    1.017940    0.579987    11.00000    0.02765    0.01899 =
         0.02478    0.00299    0.00766    0.01161
F72   6    0.845105    1.103896    0.622510    11.00000    0.03888    0.01603 =
         0.03413    0.00491    0.01131    0.00685
C73   1    0.859897    1.018216    0.499724    11.00000    0.02438    0.02215 =
         0.02659    0.01513    0.00645    0.00607
F73   6    0.906724    1.100736    0.466659    11.00000    0.04124    0.03314 =
         0.03816    0.01938    0.01650    0.00905
C74   1    0.846696    0.933722    0.453057    11.00000    0.02773    0.04087 =
         0.01531    0.00551    0.00790    0.01195
F74   6    0.879469    0.932072    0.375098    11.00000    0.04026    0.05683 =
         0.02048    0.00784    0.01345    0.01582
C75   1    0.801927    0.852000    0.488933    11.00000    0.02697    0.02324 =
         0.02283   -0.00406    0.00239    0.00895
F75   6    0.791313    0.768333    0.446329    11.00000    0.05011    0.03102 =
         0.02607   -0.00693    0.01171    0.01297
C76   1    0.766431    0.853931    0.568778    11.00000    0.02109    0.01881 =
         0.02319    0.00603    0.00331    0.00595
F76   6    0.713874    0.768587    0.594879    11.00000    0.03695    0.01615 =
         0.02918    0.00400    0.01261    0.00699
C81   1    0.565396    0.998739    0.588332    11.00000    0.01566    0.02188 =
         0.02248    0.00830    0.00458    0.00782
C82   1    0.538475    1.081611    0.560809    11.00000    0.02110    0.01215 =
         0.02641    0.00134    0.00297    0.00788
AFIX  43
H82   2    0.563511    1.136073    0.603464    11.00000   -1.20000
AFIX   0
C83   1    0.478251    1.083672    0.475459    11.00000    0.02211    0.01141 =
         0.02938    0.00358    0.00181    0.00920
AFIX  43
H83   2    0.464786    1.140348    0.457676    11.00000   -1.20000
AFIX   0
HKLF 4

REM  erk9094.res in P-1
REM R1 =  0.0587 for    6137 Fo > 4sig(Fo)  and  0.0950 for all    8746 data
REM    788 parameters refined using      0 restraints

END

WGHT      0.0000      3.5899

REM Highest difference peak  0.243,  deepest hole -0.287,  1-sigma level  0.063
Q1    1   0.5957  0.5793  0.4720  11.00000  0.05    0.24
Q2    1   0.8813  1.1448  1.0186  11.00000  0.05    0.24
Q3    1   0.5623  0.9583  0.3338  11.00000  0.05    0.24
Q4    1   0.4387  0.5549  0.3810  11.00000  0.05    0.24
Q5    1   0.5941  0.7309  0.6981  11.00000  0.05    0.23
Q6    1   0.7626  0.5218  0.5257  11.00000  0.05    0.23
Q7    1   0.4237  0.9613  0.6816  11.00000  0.05    0.22
Q8    1   0.6521  0.1893  0.1789  11.00000  0.05    0.22
Q9    1   0.9975  0.3396  0.0933  11.00000  0.05    0.22
Q10   1   0.9916  1.2059  0.9421  11.00000  0.05    0.22
;
_shelx_res_checksum              38419
####################################################################### 
# 
# This file contains crystal structure data downloaded from the 
# Cambridge Structural Database (CSD) hosted by the Cambridge 
# Crystallographic Data Centre (CCDC).
# 
# Full information about CCDC data access policies and citation 
# guidelines are available at http://www.ccdc.cam.ac.uk/access/V1 
# 
# Audit and citation data items may have been added by the CCDC. 
# Please retain this information to preserve the provenance of 
# this file and to allow appropriate attribution of the data. 
# 
#######################################################################

data_erk8721
_database_code_depnum_ccdc_archive 'CCDC 1822880'
_audit_update_record             
;
2018-02-08 deposited with the CCDC.
2018-08-31 downloaded from the CCDC.
;

_audit_creation_method           SHELXL-97
_chemical_name_systematic        
; 
 ? 
;
_chemical_name_common            ?
_chemical_melting_point          ?
_chemical_formula_moiety         ?
_chemical_formula_sum            'C51 H22 B2 F30 N O3'
_chemical_formula_weight         1288.32

loop_
_atom_type_symbol
_atom_type_description
_atom_type_scat_dispersion_real
_atom_type_scat_dispersion_imag
_atom_type_scat_source
C C 0.0033 0.0016 'International Tables Vol C Tables 4.2.6.8 and 6.1.1.4'
H H 0.0000 0.0000 'International Tables Vol C Tables 4.2.6.8 and 6.1.1.4'
N N 0.0061 0.0033 'International Tables Vol C Tables 4.2.6.8 and 6.1.1.4'
B B 0.0013 0.0007 'International Tables Vol C Tables 4.2.6.8 and 6.1.1.4'
F F 0.0171 0.0103 'International Tables Vol C Tables 4.2.6.8 and 6.1.1.4'
O O 0.0106 0.0060 'International Tables Vol C Tables 4.2.6.8 and 6.1.1.4'

_symmetry_cell_setting           triclinic
_symmetry_space_group_name_H-M   P-1

loop_
_symmetry_equiv_pos_as_xyz
'x, y, z'
'-x, -y, -z'

_cell_length_a                   13.8373(3)
_cell_length_b                   14.8923(3)
_cell_length_c                   15.4147(3)
_cell_angle_alpha                63.4620(10)
_cell_angle_beta                 80.6890(10)
_cell_angle_gamma                88.721(2)
_cell_volume                     2799.88(10)
_cell_formula_units_Z            2
_cell_measurement_temperature    173(2)
_cell_measurement_reflns_used    10255
_cell_measurement_theta_min      4.08
_cell_measurement_theta_max      28.28

_exptl_crystal_description       plate
_exptl_crystal_colour            'dark orange'
_exptl_crystal_size_max          0.20
_exptl_crystal_size_mid          0.16
_exptl_crystal_size_min          0.02
_exptl_crystal_density_meas      ?
_exptl_crystal_density_diffrn    1.528
_exptl_crystal_density_method    'not measured'
_exptl_crystal_F_000             1278
_exptl_absorpt_coefficient_mu    0.163
_exptl_absorpt_correction_type   multi-scan
_exptl_absorpt_correction_T_min  0.9682
_exptl_absorpt_correction_T_max  0.9968
_exptl_absorpt_process_details   
'Denzo (Otwinowski, Borek, Majewski & Minor, 2003)'

_exptl_special_details           
; 
 ? 
;

_diffrn_ambient_temperature      173(2)
_diffrn_radiation_wavelength     0.71073
_diffrn_radiation_type           MoK\a
_diffrn_radiation_source         'rotating anode Nonius FR591'
_diffrn_radiation_monochromator  'Montel mirror'
_diffrn_measurement_device_type  'Nonius KappaCCD APEXII'
_diffrn_measurement_method       '\w and \f scans'
_diffrn_detector_area_resol_mean ?
_diffrn_standards_number         ?
_diffrn_standards_interval_count ?
_diffrn_standards_interval_time  ?
_diffrn_standards_decay_%        ?
_diffrn_reflns_number            29995
_diffrn_reflns_av_R_equivalents  0.045
_diffrn_reflns_av_sigmaI/netI    0.0382
_diffrn_reflns_limit_h_min       -16
_diffrn_reflns_limit_h_max       16
_diffrn_reflns_limit_k_min       -17
_diffrn_reflns_limit_k_max       17
_diffrn_reflns_limit_l_min       -16
_diffrn_reflns_limit_l_max       18
_diffrn_reflns_theta_min         4.09
_diffrn_reflns_theta_max         25.00
_reflns_number_total             9622
_reflns_number_gt                7891
_reflns_threshold_expression     >2sigma(I)

_computing_data_collection       'Collect (Nonius B.V., 1998)'
_computing_cell_refinement       'Collect (Nonius B.V., 1998)'
_computing_data_reduction        'Denzo-SMN (Otwinowski & Minor, 1997)'
_computing_structure_solution    'SHELXS-97 (Sheldrick, 1990)'
_computing_structure_refinement  'SHELXL-97 (Sheldrick, 1997)'
_computing_molecular_graphics    'XP (BrukerAXS, 2000)'
_computing_publication_material  'SHELXL-97 (Sheldrick, 1997)'

_refine_special_details          
; 
 Refinement of F^2^ against ALL reflections.  The weighted R-factor wR and 
 goodness of fit S are based on F^2^, conventional R-factors R are based 
 on F, with F set to zero for negative F^2^. The threshold expression of 
 F^2^ > 2sigma(F^2^) is used only for calculating R-factors(gt) etc. and is 
 not relevant to the choice of reflections for refinement.  R-factors based 
 on F^2^ are statistically about twice as large as those based on F, and R- 
 factors based on ALL data will be even larger. 
;

loop_
_platon_squeeze_void_nr
_platon_squeeze_void_average_x
_platon_squeeze_void_average_y
_platon_squeeze_void_average_z
_platon_squeeze_void_volume
_platon_squeeze_void_count_electrons
_platon_squeeze_void_content
1 0.014 0.062 0.160 8 0 ' '
2 0.500 0.893 0.607 498 132 ' '
3 0.986 0.937 0.840 8 0 ' '
_platon_squeeze_void_probe_radius 1.20
_platon_squeeze_details          
;
 Two disordered dichloromethane molecules were found in the asymmetrical unit
 and could not be satisfactorily refined. The program SQUEEZE (A. L. Spek J.
 Appl. Cryst., 2003, 36, 7-13) was therefore used to remove mathematically the 
 effect of the solvent.
 The quoted formula and derived parameters are not included the squeezed
 solvent molecules. 
;


_refine_ls_structure_factor_coef Fsqd
_refine_ls_matrix_type           full
_refine_ls_weighting_scheme      calc
_refine_ls_weighting_details     
'calc w=1/[\s^2^(Fo^2^)+(0.0460P)^2^+2.2559P] where P=(Fo^2^+2Fc^2^)/3'
_atom_sites_solution_primary     direct
_atom_sites_solution_secondary   difmap
_atom_sites_solution_hydrogens   geom
_refine_ls_hydrogen_treatment    constr
_refine_ls_extinction_method     none
_refine_ls_extinction_coef       ?
_refine_ls_number_reflns         9622
_refine_ls_number_parameters     788
_refine_ls_number_restraints     0
_refine_ls_R_factor_all          0.0592
_refine_ls_R_factor_gt           0.0483
_refine_ls_wR_factor_ref         0.1238
_refine_ls_wR_factor_gt          0.1168
_refine_ls_goodness_of_fit_ref   1.032
_refine_ls_restrained_S_all      1.032
_refine_ls_shift/su_max          0.000
_refine_ls_shift/su_mean         0.000

loop_
_atom_site_label
_atom_site_type_symbol
_atom_site_fract_x
_atom_site_fract_y
_atom_site_fract_z
_atom_site_U_iso_or_equiv
_atom_site_adp_type
_atom_site_occupancy
_atom_site_symmetry_multiplicity
_atom_site_calc_flag
_atom_site_refinement_flags
_atom_site_disorder_assembly
_atom_site_disorder_group
O1 O 0.18135(11) 0.93766(12) -0.02744(12) 0.0358(4) Uani 1 1 d . . .
B1 B 0.22397(18) 0.8342(2) 0.0184(2) 0.0345(6) Uani 1 1 d . . .
N1 N 0.18547(15) 0.25686(17) 0.25121(16) 0.0426(5) Uani 1 1 d . . .
O3 O 0.16841(18) 0.26072(18) 0.17636(15) 0.0668(6) Uani 1 1 d . . .
C1 C 0.2284(2) 0.3529(2) 0.2473(2) 0.0478(6) Uani 1 1 d . . .
C2 C 0.3055(2) 0.3235(2) 0.3147(2) 0.0544(7) Uani 1 1 d . . .
H2A H 0.3662 0.3090 0.2805 0.065 Uiso 1 1 calc R . .
H2B H 0.3211 0.3817 0.3258 0.065 Uiso 1 1 calc R . .
C3 C 0.2748(2) 0.2332(2) 0.4137(2) 0.0546(7) Uani 1 1 d . . .
H3A H 0.3290 0.2179 0.4521 0.065 Uiso 1 1 calc R . .
H3B H 0.2172 0.2485 0.4511 0.065 Uiso 1 1 calc R . .
C4 C 0.2495(2) 0.1432(2) 0.3988(2) 0.0511(7) Uani 1 1 d . . .
H4A H 0.2337 0.0840 0.4639 0.061 Uiso 1 1 calc R . .
H4B H 0.3078 0.1288 0.3616 0.061 Uiso 1 1 calc R . .
C5 C 0.16352(19) 0.15719(19) 0.34424(19) 0.0431(6) Uani 1 1 d . . .
C6 C 0.2728(3) 0.4194(3) 0.1408(3) 0.0771(10) Uani 1 1 d . . .
H6A H 0.3097 0.4771 0.1364 0.116 Uiso 1 1 calc R . .
H6B H 0.2203 0.4434 0.1014 0.116 Uiso 1 1 calc R . .
H6C H 0.3169 0.3808 0.1157 0.116 Uiso 1 1 calc R . .
C7 C 0.1413(2) 0.4023(2) 0.2813(3) 0.0608(8) Uani 1 1 d . . .
H7A H 0.1623 0.4701 0.2687 0.091 Uiso 1 1 calc R . .
H7B H 0.1181 0.3618 0.3519 0.091 Uiso 1 1 calc R . .
H7C H 0.0880 0.4065 0.2450 0.091 Uiso 1 1 calc R . .
C8 C 0.1544(2) 0.0759(2) 0.3121(3) 0.0622(8) Uani 1 1 d . . .
H8A H 0.2138 0.0784 0.2665 0.093 Uiso 1 1 calc R . .
H8B H 0.0973 0.0866 0.2790 0.093 Uiso 1 1 calc R . .
H8C H 0.1461 0.0099 0.3698 0.093 Uiso 1 1 calc R . .
C9 C 0.0653(2) 0.1650(2) 0.4023(2) 0.0583(8) Uani 1 1 d . . .
H9A H 0.0429 0.0986 0.4563 0.087 Uiso 1 1 calc R . .
H9B H 0.0165 0.1890 0.3585 0.087 Uiso 1 1 calc R . .
H9C H 0.0737 0.2122 0.4292 0.087 Uiso 1 1 calc R . .
C11 C 0.14803(16) 0.75752(17) 0.00780(17) 0.0354(5) Uani 1 1 d . . .
F12 F 0.09389(10) 0.65184(10) 0.17849(10) 0.0409(3) Uani 1 1 d . . .
C12 C 0.09060(16) 0.67688(17) 0.08323(17) 0.0342(5) Uani 1 1 d . . .
F13 F -0.02831(11) 0.54108(11) 0.14566(11) 0.0491(4) Uani 1 1 d . . .
C13 C 0.02499(17) 0.61833(17) 0.06855(18) 0.0378(5) Uani 1 1 d . . .
F14 F -0.05337(12) 0.58719(13) -0.04101(13) 0.0602(4) Uani 1 1 d . . .
C14 C 0.01234(19) 0.6405(2) -0.0253(2) 0.0442(6) Uani 1 1 d . . .
F15 F 0.05402(14) 0.74367(15) -0.19562(12) 0.0689(5) Uani 1 1 d . . .
C15 C 0.0666(2) 0.7206(2) -0.10291(19) 0.0473(6) Uani 1 1 d . . .
F16 F 0.18124(12) 0.85417(12) -0.16497(11) 0.0568(4) Uani 1 1 d . . .
C16 C 0.13131(18) 0.77614(19) -0.08470(18) 0.0413(6) Uani 1 1 d . . .
C21 C 0.24561(15) 0.80031(17) 0.13028(17) 0.0334(5) Uani 1 1 d . . .
F22 F 0.19888(11) 0.94834(11) 0.14479(12) 0.0501(4) Uani 1 1 d . . .
C22 C 0.23524(16) 0.85642(18) 0.18207(19) 0.0378(5) Uani 1 1 d . . .
F23 F 0.24990(13) 0.88093(14) 0.32136(14) 0.0633(5) Uani 1 1 d . . .
C23 C 0.26151(18) 0.8233(2) 0.2740(2) 0.0430(6) Uani 1 1 d . . .
F24 F 0.32603(12) 0.69820(14) 0.40720(12) 0.0607(4) Uani 1 1 d . . .
C24 C 0.30007(18) 0.7309(2) 0.31811(19) 0.0432(6) Uani 1 1 d . . .
F25 F 0.34786(12) 0.58119(11) 0.31183(12) 0.0538(4) Uani 1 1 d . . .
C25 C 0.31178(17) 0.67266(18) 0.26976(19) 0.0385(5) Uani 1 1 d . . .
F26 F 0.30059(11) 0.64776(10) 0.13334(11) 0.0461(4) Uani 1 1 d . . .
C26 C 0.28578(16) 0.70820(18) 0.17815(18) 0.0364(5) Uani 1 1 d . . .
C31 C 0.33177(17) 0.85665(19) -0.05305(18) 0.0410(6) Uani 1 1 d . . .
F32 F 0.35761(11) 1.00404(12) -0.03510(14) 0.0608(5) Uani 1 1 d . . .
C32 C 0.38711(17) 0.9440(2) -0.0766(2) 0.0470(6) Uani 1 1 d . . .
F33 F 0.52470(12) 1.05985(16) -0.16225(16) 0.0847(6) Uani 1 1 d . . .
C33 C 0.47537(19) 0.9737(2) -0.1417(2) 0.0594(8) Uani 1 1 d . . .
F34 F 0.59877(13) 0.9407(2) -0.24640(15) 0.0951(8) Uani 1 1 d . . .
C34 C 0.5124(2) 0.9144(3) -0.1826(2) 0.0638(9) Uani 1 1 d . . .
F35 F 0.50222(15) 0.7642(2) -0.19742(18) 0.0989(8) Uani 1 1 d . . .
C35 C 0.4643(2) 0.8256(3) -0.1593(2) 0.0661(9) Uani 1 1 d . . .
F36 F 0.33035(13) 0.70998(14) -0.07616(14) 0.0670(5) Uani 1 1 d . . .
C36 C 0.37462(19) 0.7987(2) -0.0953(2) 0.0498(7) Uani 1 1 d . . .
C41 C 0.09284(15) 0.96351(16) -0.01017(16) 0.0302(5) Uani 1 1 d . . .
C42 C 0.06927(15) 1.05892(16) -0.08113(16) 0.0314(5) Uani 1 1 d . . .
H42 H 0.1179 1.0984 -0.1360 0.038 Uiso 1 1 calc R . .
C43 C -0.02038(16) 1.09480(16) -0.07257(16) 0.0318(5) Uani 1 1 d . . .
H43 H -0.0349 1.1582 -0.1212 0.038 Uiso 1 1 calc R . .
B2 B 0.72907(17) 0.67231(19) 0.33898(18) 0.0298(5) Uani 1 1 d . . .
O2 O 0.63837(10) 0.65275(11) 0.41790(11) 0.0316(3) Uani 1 1 d . . .
C51 C 0.70348(15) 0.70779(16) 0.22856(16) 0.0303(5) Uani 1 1 d . . .
C52 C 0.61289(16) 0.72903(18) 0.19933(17) 0.0369(5) Uani 1 1 d . . .
F52 F 0.53084(9) 0.71398(12) 0.26596(10) 0.0472(4) Uani 1 1 d . . .
F53 F 0.50943(11) 0.78276(15) 0.07919(12) 0.0653(5) Uani 1 1 d . . .
C53 C 0.59916(17) 0.7654(2) 0.1029(2) 0.0455(6) Uani 1 1 d . . .
F54 F 0.66791(13) 0.81970(17) -0.06462(12) 0.0734(6) Uani 1 1 d . . .
C54 C 0.67884(19) 0.7842(2) 0.02981(18) 0.0478(7) Uani 1 1 d . . .
F55 F 0.85010(11) 0.78618(14) -0.01656(10) 0.0543(4) Uani 1 1 d . . .
C55 C 0.77102(17) 0.7670(2) 0.05438(18) 0.0398(6) Uani 1 1 d . . .
F56 F 0.87344(9) 0.71262(10) 0.17150(9) 0.0353(3) Uani 1 1 d . . .
C56 C 0.78080(15) 0.72939(17) 0.15138(16) 0.0313(5) Uani 1 1 d . . .
C61 C 0.78329(15) 0.77200(16) 0.33501(15) 0.0294(5) Uani 1 1 d . . .
F62 F 0.63173(9) 0.85046(10) 0.32527(11) 0.0446(3) Uani 1 1 d . . .
C62 C 0.72817(16) 0.85254(17) 0.33090(17) 0.0349(5) Uani 1 1 d . . .
F63 F 0.70481(12) 1.00830(11) 0.33431(12) 0.0541(4) Uani 1 1 d . . .
C63 C 0.76411(19) 0.93667(18) 0.33303(18) 0.0395(5) Uani 1 1 d . . .
F64 F 0.89960(13) 1.02479(11) 0.34148(12) 0.0571(4) Uani 1 1 d . . .
C64 C 0.86246(19) 0.94495(18) 0.33629(18) 0.0410(6) Uani 1 1 d . . .
F65 F 1.01831(10) 0.87921(12) 0.33632(12) 0.0531(4) Uani 1 1 d . . .
C65 C 0.92175(17) 0.87001(19) 0.33575(17) 0.0393(6) Uani 1 1 d . . .
F66 F 0.94607(9) 0.71697(10) 0.33323(10) 0.0401(3) Uani 1 1 d . . .
C66 C 0.88238(16) 0.78645(17) 0.33462(16) 0.0326(5) Uani 1 1 d . . .
C71 C 0.79115(15) 0.57057(16) 0.38167(16) 0.0311(5) Uani 1 1 d . . .
F72 F 0.77865(10) 0.52007(10) 0.25757(10) 0.0406(3) Uani 1 1 d . . .
C72 C 0.81195(16) 0.50472(17) 0.34058(16) 0.0319(5) Uani 1 1 d . . .
F73 F 0.88322(12) 0.36089(12) 0.33561(12) 0.0541(4) Uani 1 1 d . . .
C73 C 0.86458(18) 0.42043(18) 0.38019(19) 0.0402(6) Uani 1 1 d . . .
F74 F 0.94850(13) 0.31371(12) 0.50683(13) 0.0617(5) Uani 1 1 d . . .
C74 C 0.89739(18) 0.39605(18) 0.46728(19) 0.0418(6) Uani 1 1 d . . .
F75 F 0.90692(11) 0.43407(12) 0.59884(11) 0.0506(4) Uani 1 1 d . . .
C75 C 0.87638(17) 0.45632(18) 0.51339(17) 0.0373(5) Uani 1 1 d . . .
F76 F 0.80722(10) 0.59695(10) 0.51914(10) 0.0414(3) Uani 1 1 d . . .
C76 C 0.82445(16) 0.54029(17) 0.47057(16) 0.0326(5) Uani 1 1 d . . .
C81 C 0.57309(15) 0.57816(16) 0.45437(15) 0.0294(5) Uani 1 1 d . . .
C82 C 0.56558(15) 0.50762(17) 0.41670(16) 0.0321(5) Uani 1 1 d . . .
H82 H 0.6100 0.5135 0.3603 0.038 Uiso 1 1 calc R . .
C83 C 0.50481(15) 0.56790(17) 0.53887(16) 0.0314(5) Uani 1 1 d . . .
H83 H 0.5090 0.6150 0.5643 0.038 Uiso 1 1 calc R . .

loop_
_atom_site_aniso_label
_atom_site_aniso_U_11
_atom_site_aniso_U_22
_atom_site_aniso_U_33
_atom_site_aniso_U_23
_atom_site_aniso_U_13
_atom_site_aniso_U_12
O1 0.0228(7) 0.0302(8) 0.0390(9) -0.0039(7) 0.0000(6) 0.0027(6)
B1 0.0257(12) 0.0296(13) 0.0358(14) -0.0053(11) -0.0011(11) 0.0052(10)
N1 0.0439(12) 0.0471(13) 0.0385(12) -0.0208(10) -0.0076(9) 0.0075(9)
O3 0.0897(16) 0.0734(15) 0.0465(12) -0.0318(11) -0.0215(11) 0.0038(12)
C1 0.0571(16) 0.0380(14) 0.0450(15) -0.0158(12) -0.0080(13) 0.0007(12)
C2 0.0516(16) 0.0542(17) 0.0646(19) -0.0327(16) -0.0105(14) -0.0001(13)
C3 0.0573(17) 0.0612(18) 0.0524(17) -0.0278(15) -0.0230(14) 0.0131(14)
C4 0.0583(17) 0.0443(15) 0.0474(16) -0.0182(13) -0.0083(13) 0.0111(13)
C5 0.0481(14) 0.0373(13) 0.0419(14) -0.0180(12) -0.0010(11) 0.0018(11)
C6 0.098(3) 0.055(2) 0.058(2) -0.0103(17) -0.0011(19) -0.0121(19)
C7 0.070(2) 0.0477(17) 0.075(2) -0.0339(16) -0.0239(17) 0.0207(15)
C8 0.0589(18) 0.0541(18) 0.077(2) -0.0364(17) 0.0002(16) -0.0041(14)
C9 0.0494(16) 0.0607(18) 0.0567(18) -0.0244(16) 0.0075(14) 0.0005(14)
C11 0.0276(11) 0.0335(12) 0.0359(13) -0.0084(10) -0.0032(10) 0.0057(9)
F12 0.0401(7) 0.0391(8) 0.0315(7) -0.0060(6) -0.0026(6) -0.0048(6)
C12 0.0313(11) 0.0340(12) 0.0299(12) -0.0080(10) -0.0048(9) 0.0058(9)
F13 0.0447(8) 0.0395(8) 0.0493(9) -0.0092(7) -0.0016(7) -0.0098(6)
C13 0.0325(12) 0.0301(12) 0.0431(14) -0.0109(11) -0.0023(10) 0.0009(10)
F14 0.0604(10) 0.0546(10) 0.0700(11) -0.0268(9) -0.0251(9) -0.0038(8)
C14 0.0425(14) 0.0398(14) 0.0532(16) -0.0209(13) -0.0162(12) 0.0050(11)
F15 0.0845(13) 0.0781(13) 0.0407(9) -0.0191(9) -0.0236(9) -0.0027(10)
C15 0.0510(15) 0.0484(16) 0.0370(14) -0.0125(12) -0.0137(12) 0.0060(12)
F16 0.0592(10) 0.0576(10) 0.0314(8) -0.0010(7) -0.0047(7) -0.0093(8)
C16 0.0409(13) 0.0374(13) 0.0325(13) -0.0052(11) -0.0028(10) 0.0002(11)
C21 0.0230(10) 0.0302(12) 0.0375(12) -0.0080(10) -0.0019(9) 0.0002(9)
F22 0.0517(9) 0.0383(8) 0.0638(10) -0.0238(8) -0.0182(8) 0.0127(7)
C22 0.0289(11) 0.0319(12) 0.0464(14) -0.0122(11) -0.0060(10) 0.0015(9)
F23 0.0696(11) 0.0681(11) 0.0727(12) -0.0459(10) -0.0247(9) 0.0122(9)
C23 0.0339(12) 0.0456(15) 0.0527(15) -0.0250(13) -0.0067(11) -0.0021(11)
F24 0.0619(10) 0.0688(11) 0.0447(9) -0.0154(8) -0.0216(8) 0.0011(8)
C24 0.0338(12) 0.0474(15) 0.0402(14) -0.0111(12) -0.0102(11) -0.0026(11)
F25 0.0567(9) 0.0354(8) 0.0546(9) -0.0032(7) -0.0224(8) 0.0093(7)
C25 0.0305(12) 0.0307(12) 0.0417(14) -0.0044(11) -0.0086(10) 0.0015(9)
F26 0.0493(8) 0.0366(8) 0.0525(9) -0.0184(7) -0.0151(7) 0.0149(6)
C26 0.0275(11) 0.0323(12) 0.0421(13) -0.0110(11) -0.0032(10) 0.0011(9)
C31 0.0266(11) 0.0433(14) 0.0375(13) -0.0055(11) -0.0032(10) 0.0099(10)
F32 0.0361(8) 0.0468(9) 0.0872(13) -0.0228(9) 0.0017(8) -0.0061(7)
C32 0.0269(12) 0.0448(15) 0.0491(15) -0.0049(13) -0.0013(11) 0.0019(11)
F33 0.0394(9) 0.0790(14) 0.0909(15) -0.0042(11) 0.0087(9) -0.0230(9)
C33 0.0305(13) 0.0619(19) 0.0520(17) 0.0020(15) 0.0000(12) -0.0021(13)
F34 0.0349(9) 0.148(2) 0.0599(12) -0.0175(13) 0.0187(8) 0.0031(11)
C34 0.0297(14) 0.087(2) 0.0438(16) -0.0059(17) 0.0064(12) 0.0038(15)
F35 0.0673(13) 0.143(2) 0.0972(16) -0.0731(16) 0.0128(11) 0.0257(13)
C35 0.0456(16) 0.100(3) 0.0514(18) -0.0357(19) -0.0011(14) 0.0276(18)
F36 0.0565(10) 0.0696(12) 0.0811(13) -0.0446(11) 0.0033(9) 0.0106(9)
C36 0.0364(13) 0.0559(17) 0.0484(16) -0.0184(14) 0.0000(12) 0.0080(12)
C41 0.0232(10) 0.0275(11) 0.0321(11) -0.0075(10) -0.0016(9) -0.0005(8)
C42 0.0253(10) 0.0290(11) 0.0289(11) -0.0051(9) 0.0011(9) -0.0024(9)
C43 0.0304(11) 0.0232(10) 0.0279(11) 0.0002(9) -0.0030(9) 0.0014(9)
B2 0.0237(11) 0.0295(13) 0.0275(12) -0.0064(11) 0.0005(10) -0.0045(10)
O2 0.0268(7) 0.0297(8) 0.0304(8) -0.0084(7) 0.0020(6) -0.0059(6)
C51 0.0269(11) 0.0275(11) 0.0304(11) -0.0076(10) -0.0048(9) -0.0027(9)
C52 0.0250(11) 0.0405(13) 0.0345(12) -0.0083(11) -0.0016(9) -0.0028(9)
F52 0.0233(6) 0.0615(10) 0.0383(8) -0.0075(7) -0.0003(6) -0.0005(6)
F53 0.0336(8) 0.1000(14) 0.0469(9) -0.0156(9) -0.0190(7) 0.0068(8)
C53 0.0284(12) 0.0570(16) 0.0431(14) -0.0131(13) -0.0140(11) 0.0033(11)
F54 0.0543(10) 0.1218(17) 0.0329(8) -0.0219(10) -0.0172(7) 0.0089(10)
C54 0.0425(14) 0.0667(18) 0.0265(12) -0.0122(12) -0.0116(11) 0.0034(13)
F55 0.0400(8) 0.0836(12) 0.0306(8) -0.0203(8) 0.0007(6) 0.0043(8)
C55 0.0331(12) 0.0491(15) 0.0308(12) -0.0132(11) -0.0020(10) -0.0007(10)
F56 0.0244(6) 0.0424(7) 0.0316(7) -0.0105(6) -0.0029(5) -0.0010(5)
C56 0.0233(10) 0.0342(12) 0.0328(12) -0.0111(10) -0.0068(9) -0.0017(9)
C61 0.0309(11) 0.0261(11) 0.0209(10) -0.0024(9) -0.0007(8) -0.0063(9)
F62 0.0286(7) 0.0387(8) 0.0562(9) -0.0138(7) -0.0024(6) 0.0003(6)
C62 0.0272(11) 0.0342(12) 0.0313(12) -0.0053(10) -0.0003(9) -0.0053(9)
F63 0.0583(9) 0.0348(8) 0.0611(10) -0.0183(8) 0.0015(8) 0.0026(7)
C63 0.0466(14) 0.0281(12) 0.0337(13) -0.0062(10) -0.0026(11) -0.0007(10)
F64 0.0711(11) 0.0368(8) 0.0609(10) -0.0175(8) -0.0158(8) -0.0151(7)
C64 0.0518(15) 0.0292(12) 0.0327(13) -0.0048(10) -0.0083(11) -0.0105(11)
F65 0.0398(8) 0.0469(9) 0.0605(10) -0.0095(8) -0.0188(7) -0.0122(7)
C65 0.0351(12) 0.0386(13) 0.0315(12) -0.0035(11) -0.0071(10) -0.0116(10)
F66 0.0286(6) 0.0377(7) 0.0448(8) -0.0102(6) -0.0068(6) -0.0010(6)
C66 0.0305(11) 0.0319(12) 0.0275(11) -0.0064(10) -0.0045(9) -0.0012(9)
C71 0.0262(10) 0.0291(11) 0.0275(11) -0.0048(9) 0.0006(9) -0.0053(9)
F72 0.0452(8) 0.0407(8) 0.0358(7) -0.0163(6) -0.0091(6) -0.0007(6)
C72 0.0313(11) 0.0306(12) 0.0263(11) -0.0066(9) -0.0030(9) -0.0042(9)
F73 0.0661(10) 0.0439(9) 0.0538(9) -0.0248(8) -0.0068(8) 0.0124(7)
C73 0.0392(13) 0.0358(13) 0.0398(13) -0.0140(11) -0.0002(11) 0.0003(10)
F74 0.0721(11) 0.0500(9) 0.0579(10) -0.0172(8) -0.0221(9) 0.0302(8)
C74 0.0388(13) 0.0332(13) 0.0410(14) -0.0064(11) -0.0053(11) 0.0075(10)
F75 0.0557(9) 0.0512(9) 0.0355(8) -0.0078(7) -0.0191(7) 0.0098(7)
C75 0.0351(12) 0.0384(13) 0.0272(12) -0.0041(10) -0.0076(10) 0.0003(10)
F76 0.0527(8) 0.0388(8) 0.0313(7) -0.0139(6) -0.0090(6) 0.0031(6)
C76 0.0308(11) 0.0315(12) 0.0292(11) -0.0092(10) -0.0004(9) -0.0043(9)
C81 0.0257(10) 0.0288(11) 0.0247(11) -0.0037(9) -0.0050(9) -0.0015(8)
C82 0.0261(11) 0.0389(13) 0.0260(11) -0.0115(10) 0.0008(9) -0.0032(9)
C83 0.0274(11) 0.0339(12) 0.0301(11) -0.0129(10) -0.0017(9) -0.0018(9)

_geom_special_details            
; 
 All esds (except the esd in the dihedral angle between two l.s. planes) 
 are estimated using the full covariance matrix.  The cell esds are taken 
 into account individually in the estimation of esds in distances, angles 
 and torsion angles; correlations between esds in cell parameters are only 
 used when they are defined by crystal symmetry.  An approximate (isotropic) 
 treatment of cell esds is used for estimating esds involving l.s. planes. 
;

loop_
_geom_bond_atom_site_label_1
_geom_bond_atom_site_label_2
_geom_bond_distance
_geom_bond_site_symmetry_2
_geom_bond_publ_flag
O1 C41 1.298(3) . ?
O1 B1 1.531(3) . ?
B1 C21 1.643(4) . ?
B1 C11 1.646(4) . ?
B1 C31 1.647(3) . ?
N1 O3 1.191(3) . ?
N1 C5 1.526(3) . ?
N1 C1 1.532(3) . ?
C1 C6 1.518(4) . ?
C1 C2 1.530(4) . ?
C1 C7 1.540(4) . ?
C2 C3 1.517(4) . ?
C2 H2A 0.9900 . ?
C2 H2B 0.9900 . ?
C3 C4 1.515(4) . ?
C3 H3A 0.9900 . ?
C3 H3B 0.9900 . ?
C4 C5 1.524(4) . ?
C4 H4A 0.9900 . ?
C4 H4B 0.9900 . ?
C5 C8 1.514(4) . ?
C5 C9 1.535(4) . ?
C6 H6A 0.9800 . ?
C6 H6B 0.9800 . ?
C6 H6C 0.9800 . ?
C7 H7A 0.9800 . ?
C7 H7B 0.9800 . ?
C7 H7C 0.9800 . ?
C8 H8A 0.9800 . ?
C8 H8B 0.9800 . ?
C8 H8C 0.9800 . ?
C9 H9A 0.9800 . ?
C9 H9B 0.9800 . ?
C9 H9C 0.9800 . ?
C11 C16 1.384(3) . ?
C11 C12 1.386(3) . ?
F12 C12 1.352(3) . ?
C12 C13 1.384(3) . ?
F13 C13 1.346(3) . ?
C13 C14 1.372(4) . ?
F14 C14 1.339(3) . ?
C14 C15 1.375(4) . ?
F15 C15 1.353(3) . ?
C15 C16 1.373(4) . ?
F16 C16 1.354(3) . ?
C21 C22 1.382(3) . ?
C21 C26 1.389(3) . ?
F22 C22 1.348(3) . ?
C22 C23 1.384(4) . ?
F23 C23 1.346(3) . ?
C23 C24 1.374(4) . ?
F24 C24 1.344(3) . ?
C24 C25 1.366(4) . ?
F25 C25 1.346(3) . ?
C25 C26 1.375(3) . ?
F26 C26 1.353(3) . ?
C31 C36 1.370(4) . ?
C31 C32 1.393(4) . ?
F32 C32 1.337(3) . ?
C32 C33 1.387(4) . ?
F33 C33 1.348(4) . ?
C33 C34 1.348(5) . ?
F34 C34 1.358(3) . ?
C34 C35 1.363(5) . ?
F35 C35 1.349(4) . ?
C35 C36 1.394(4) . ?
F36 C36 1.355(3) . ?
C41 C43 1.422(3) 2_575 ?
C41 C42 1.424(3) . ?
C42 C43 1.350(3) . ?
C42 H42 0.9500 . ?
C43 C41 1.422(3) 2_575 ?
C43 H43 0.9500 . ?
B2 O2 1.531(3) . ?
B2 C51 1.638(3) . ?
B2 C71 1.643(3) . ?
B2 C61 1.651(3) . ?
O2 C81 1.299(3) . ?
C51 C52 1.383(3) . ?
C51 C56 1.388(3) . ?
C52 F52 1.350(3) . ?
C52 C53 1.381(4) . ?
F53 C53 1.338(3) . ?
C53 C54 1.376(4) . ?
F54 C54 1.342(3) . ?
C54 C55 1.375(4) . ?
F55 C55 1.350(3) . ?
C55 C56 1.372(3) . ?
F56 C56 1.359(2) . ?
C61 C62 1.390(3) . ?
C61 C66 1.391(3) . ?
F62 C62 1.353(3) . ?
C62 C63 1.374(3) . ?
F63 C63 1.336(3) . ?
C63 C64 1.380(4) . ?
F64 C64 1.345(3) . ?
C64 C65 1.373(4) . ?
F65 C65 1.348(3) . ?
C65 C66 1.378(3) . ?
F66 C66 1.349(3) . ?
C71 C72 1.389(3) . ?
C71 C76 1.392(3) . ?
F72 C72 1.352(3) . ?
C72 C73 1.377(3) . ?
F73 C73 1.342(3) . ?
C73 C74 1.376(4) . ?
F74 C74 1.345(3) . ?
C74 C75 1.374(4) . ?
F75 C75 1.344(3) . ?
C75 C76 1.375(3) . ?
F76 C76 1.352(3) . ?
C81 C82 1.422(3) . ?
C81 C83 1.429(3) . ?
C82 C83 1.352(3) 2_666 ?
C82 H82 0.9500 . ?
C83 C82 1.352(3) 2_666 ?
C83 H83 0.9500 . ?

loop_
_geom_angle_atom_site_label_1
_geom_angle_atom_site_label_2
_geom_angle_atom_site_label_3
_geom_angle
_geom_angle_site_symmetry_1
_geom_angle_site_symmetry_3
_geom_angle_publ_flag
C41 O1 B1 129.23(17) . . ?
O1 B1 C21 113.6(2) . . ?
O1 B1 C11 105.22(18) . . ?
C21 B1 C11 115.39(19) . . ?
O1 B1 C31 100.71(18) . . ?
C21 B1 C31 106.48(18) . . ?
C11 B1 C31 114.6(2) . . ?
O3 N1 C5 118.1(2) . . ?
O3 N1 C1 117.5(2) . . ?
C5 N1 C1 124.4(2) . . ?
C6 C1 C2 111.9(3) . . ?
C6 C1 N1 106.9(2) . . ?
C2 C1 N1 108.4(2) . . ?
C6 C1 C7 110.7(3) . . ?
C2 C1 C7 112.6(2) . . ?
N1 C1 C7 106.1(2) . . ?
C3 C2 C1 114.5(2) . . ?
C3 C2 H2A 108.6 . . ?
C1 C2 H2A 108.6 . . ?
C3 C2 H2B 108.6 . . ?
C1 C2 H2B 108.6 . . ?
H2A C2 H2B 107.6 . . ?
C4 C3 C2 109.8(2) . . ?
C4 C3 H3A 109.7 . . ?
C2 C3 H3A 109.7 . . ?
C4 C3 H3B 109.7 . . ?
C2 C3 H3B 109.7 . . ?
H3A C3 H3B 108.2 . . ?
C3 C4 C5 114.0(2) . . ?
C3 C4 H4A 108.7 . . ?
C5 C4 H4A 108.7 . . ?
C3 C4 H4B 108.7 . . ?
C5 C4 H4B 108.7 . . ?
H4A C4 H4B 107.6 . . ?
C8 C5 C4 112.1(2) . . ?
C8 C5 N1 107.2(2) . . ?
C4 C5 N1 106.5(2) . . ?
C8 C5 C9 110.0(2) . . ?
C4 C5 C9 113.5(2) . . ?
N1 C5 C9 107.1(2) . . ?
C1 C6 H6A 109.5 . . ?
C1 C6 H6B 109.5 . . ?
H6A C6 H6B 109.5 . . ?
C1 C6 H6C 109.5 . . ?
H6A C6 H6C 109.5 . . ?
H6B C6 H6C 109.5 . . ?
C1 C7 H7A 109.5 . . ?
C1 C7 H7B 109.5 . . ?
H7A C7 H7B 109.5 . . ?
C1 C7 H7C 109.5 . . ?
H7A C7 H7C 109.5 . . ?
H7B C7 H7C 109.5 . . ?
C5 C8 H8A 109.5 . . ?
C5 C8 H8B 109.5 . . ?
H8A C8 H8B 109.5 . . ?
C5 C8 H8C 109.5 . . ?
H8A C8 H8C 109.5 . . ?
H8B C8 H8C 109.5 . . ?
C5 C9 H9A 109.5 . . ?
C5 C9 H9B 109.5 . . ?
H9A C9 H9B 109.5 . . ?
C5 C9 H9C 109.5 . . ?
H9A C9 H9C 109.5 . . ?
H9B C9 H9C 109.5 . . ?
C16 C11 C12 113.2(2) . . ?
C16 C11 B1 119.3(2) . . ?
C12 C11 B1 127.3(2) . . ?
F12 C12 C13 115.1(2) . . ?
F12 C12 C11 120.9(2) . . ?
C13 C12 C11 124.0(2) . . ?
F13 C13 C14 119.6(2) . . ?
F13 C13 C12 120.6(2) . . ?
C14 C13 C12 119.8(2) . . ?
F14 C14 C13 120.8(2) . . ?
F14 C14 C15 120.5(2) . . ?
C13 C14 C15 118.7(2) . . ?
F15 C15 C16 121.4(2) . . ?
F15 C15 C14 119.1(2) . . ?
C16 C15 C14 119.4(2) . . ?
F16 C16 C15 115.8(2) . . ?
F16 C16 C11 119.3(2) . . ?
C15 C16 C11 124.9(2) . . ?
C22 C21 C26 114.0(2) . . ?
C22 C21 B1 127.5(2) . . ?
C26 C21 B1 118.3(2) . . ?
F22 C22 C21 121.2(2) . . ?
F22 C22 C23 115.8(2) . . ?
C21 C22 C23 123.0(2) . . ?
F23 C23 C24 119.0(2) . . ?
F23 C23 C22 120.7(2) . . ?
C24 C23 C22 120.3(2) . . ?
F24 C24 C25 120.4(2) . . ?
F24 C24 C23 120.8(2) . . ?
C25 C24 C23 118.8(2) . . ?
F25 C25 C24 120.2(2) . . ?
F25 C25 C26 120.5(2) . . ?
C24 C25 C26 119.4(2) . . ?
F26 C26 C25 116.6(2) . . ?
F26 C26 C21 119.0(2) . . ?
C25 C26 C21 124.4(2) . . ?
C36 C31 C32 114.2(2) . . ?
C36 C31 B1 126.9(2) . . ?
C32 C31 B1 118.9(2) . . ?
F32 C32 C33 115.7(3) . . ?
F32 C32 C31 120.7(2) . . ?
C33 C32 C31 123.5(3) . . ?
C34 C33 F33 120.2(3) . . ?
C34 C33 C32 119.2(3) . . ?
F33 C33 C32 120.5(3) . . ?
C33 C34 F34 121.0(3) . . ?
C33 C34 C35 120.3(3) . . ?
F34 C34 C35 118.8(3) . . ?
F35 C35 C34 120.8(3) . . ?
F35 C35 C36 120.0(3) . . ?
C34 C35 C36 119.3(3) . . ?
F36 C36 C31 120.5(2) . . ?
F36 C36 C35 116.1(3) . . ?
C31 C36 C35 123.4(3) . . ?
O1 C41 C43 125.4(2) . 2_575 ?
O1 C41 C42 115.55(19) . . ?
C43 C41 C42 119.06(19) 2_575 . ?
C43 C42 C41 121.7(2) . . ?
C43 C42 H42 119.1 . . ?
C41 C42 H42 119.1 . . ?
C42 C43 C41 119.2(2) . 2_575 ?
C42 C43 H43 120.4 . . ?
C41 C43 H43 120.4 2_575 . ?
O2 B2 C51 113.69(17) . . ?
O2 B2 C71 105.51(17) . . ?
C51 B2 C71 115.74(19) . . ?
O2 B2 C61 101.87(17) . . ?
C51 B2 C61 105.58(17) . . ?
C71 B2 C61 113.75(18) . . ?
C81 O2 B2 127.42(17) . . ?
C52 C51 C56 113.8(2) . . ?
C52 C51 B2 127.7(2) . . ?
C56 C51 B2 118.20(18) . . ?
F52 C52 C53 115.6(2) . . ?
F52 C52 C51 120.7(2) . . ?
C53 C52 C51 123.7(2) . . ?
F53 C53 C54 119.3(2) . . ?
F53 C53 C52 121.0(2) . . ?
C54 C53 C52 119.6(2) . . ?
F54 C54 C55 119.8(2) . . ?
F54 C54 C53 121.1(2) . . ?
C55 C54 C53 119.1(2) . . ?
F55 C55 C56 121.0(2) . . ?
F55 C55 C54 119.9(2) . . ?
C56 C55 C54 119.1(2) . . ?
F56 C56 C55 116.54(19) . . ?
F56 C56 C51 118.84(19) . . ?
C55 C56 C51 124.6(2) . . ?
C62 C61 C66 113.7(2) . . ?
C62 C61 B2 119.57(19) . . ?
C66 C61 B2 126.7(2) . . ?
F62 C62 C63 115.7(2) . . ?
F62 C62 C61 119.6(2) . . ?
C63 C62 C61 124.7(2) . . ?
F63 C63 C62 120.9(2) . . ?
F63 C63 C64 120.3(2) . . ?
C62 C63 C64 118.8(2) . . ?
F64 C64 C65 120.3(2) . . ?
F64 C64 C63 120.4(2) . . ?
C65 C64 C63 119.3(2) . . ?
F65 C65 C64 119.3(2) . . ?
F65 C65 C66 120.7(2) . . ?
C64 C65 C66 120.0(2) . . ?
F66 C66 C65 116.0(2) . . ?
F66 C66 C61 120.5(2) . . ?
C65 C66 C61 123.5(2) . . ?
C72 C71 C76 113.2(2) . . ?
C72 C71 B2 126.9(2) . . ?
C76 C71 B2 119.8(2) . . ?
F72 C72 C73 115.6(2) . . ?
F72 C72 C71 120.4(2) . . ?
C73 C72 C71 124.1(2) . . ?
F73 C73 C74 119.5(2) . . ?
F73 C73 C72 120.8(2) . . ?
C74 C73 C72 119.7(2) . . ?
F74 C74 C75 120.7(2) . . ?
F74 C74 C73 120.2(2) . . ?
C75 C74 C73 119.1(2) . . ?
F75 C75 C74 120.5(2) . . ?
F75 C75 C76 120.4(2) . . ?
C74 C75 C76 119.2(2) . . ?
F76 C76 C75 116.2(2) . . ?
F76 C76 C71 119.1(2) . . ?
C75 C76 C71 124.7(2) . . ?
O2 C81 C82 124.93(19) . . ?
O2 C81 C83 116.2(2) . . ?
C82 C81 C83 118.83(19) . . ?
C83 C82 C81 120.0(2) 2_666 . ?
C83 C82 H82 120.0 2_666 . ?
C81 C82 H82 120.0 . . ?
C82 C83 C81 121.2(2) 2_666 . ?
C82 C83 H83 119.4 2_666 . ?
C81 C83 H83 119.4 . . ?

loop_
_geom_torsion_atom_site_label_1
_geom_torsion_atom_site_label_2
_geom_torsion_atom_site_label_3
_geom_torsion_atom_site_label_4
_geom_torsion
_geom_torsion_site_symmetry_1
_geom_torsion_site_symmetry_2
_geom_torsion_site_symmetry_3
_geom_torsion_site_symmetry_4
_geom_torsion_publ_flag
C41 O1 B1 C21 -76.1(3) . . . . ?
C41 O1 B1 C11 51.0(3) . . . . ?
C41 O1 B1 C31 170.4(2) . . . . ?
O3 N1 C1 C6 -20.4(3) . . . . ?
C5 N1 C1 C6 159.5(3) . . . . ?
O3 N1 C1 C2 -141.1(2) . . . . ?
C5 N1 C1 C2 38.8(3) . . . . ?
O3 N1 C1 C7 97.8(3) . . . . ?
C5 N1 C1 C7 -82.4(3) . . . . ?
C6 C1 C2 C3 -161.7(3) . . . . ?
N1 C1 C2 C3 -44.2(3) . . . . ?
C7 C1 C2 C3 72.9(3) . . . . ?
C1 C2 C3 C4 57.8(3) . . . . ?
C2 C3 C4 C5 -62.0(3) . . . . ?
C3 C4 C5 C8 167.9(3) . . . . ?
C3 C4 C5 N1 50.9(3) . . . . ?
C3 C4 C5 C9 -66.7(3) . . . . ?
O3 N1 C5 C8 18.0(3) . . . . ?
C1 N1 C5 C8 -161.9(2) . . . . ?
O3 N1 C5 C4 138.2(2) . . . . ?
C1 N1 C5 C4 -41.7(3) . . . . ?
O3 N1 C5 C9 -100.1(3) . . . . ?
C1 N1 C5 C9 80.0(3) . . . . ?
O1 B1 C11 C16 58.7(3) . . . . ?
C21 B1 C11 C16 -175.2(2) . . . . ?
C31 B1 C11 C16 -51.0(3) . . . . ?
O1 B1 C11 C12 -116.2(2) . . . . ?
C21 B1 C11 C12 9.9(3) . . . . ?
C31 B1 C11 C12 134.2(2) . . . . ?
C16 C11 C12 F12 -176.4(2) . . . . ?
B1 C11 C12 F12 -1.3(3) . . . . ?
C16 C11 C12 C13 1.8(3) . . . . ?
B1 C11 C12 C13 177.0(2) . . . . ?
F12 C12 C13 F13 -1.7(3) . . . . ?
C11 C12 C13 F13 180.0(2) . . . . ?
F12 C12 C13 C14 176.8(2) . . . . ?
C11 C12 C13 C14 -1.6(4) . . . . ?
F13 C13 C14 F14 0.9(4) . . . . ?
C12 C13 C14 F14 -177.5(2) . . . . ?
F13 C13 C14 C15 179.2(2) . . . . ?
C12 C13 C14 C15 0.7(4) . . . . ?
F14 C14 C15 F15 -1.1(4) . . . . ?
C13 C14 C15 F15 -179.4(2) . . . . ?
F14 C14 C15 C16 177.9(2) . . . . ?
C13 C14 C15 C16 -0.3(4) . . . . ?
F15 C15 C16 F16 -0.4(4) . . . . ?
C14 C15 C16 F16 -179.4(2) . . . . ?
F15 C15 C16 C11 179.8(2) . . . . ?
C14 C15 C16 C11 0.8(4) . . . . ?
C12 C11 C16 F16 178.7(2) . . . . ?
B1 C11 C16 F16 3.2(3) . . . . ?
C12 C11 C16 C15 -1.4(4) . . . . ?
B1 C11 C16 C15 -177.0(2) . . . . ?
O1 B1 C21 C22 -4.2(3) . . . . ?
C11 B1 C21 C22 -125.9(2) . . . . ?
C31 B1 C21 C22 105.7(3) . . . . ?
O1 B1 C21 C26 -179.05(19) . . . . ?
C11 B1 C21 C26 59.3(3) . . . . ?
C31 B1 C21 C26 -69.1(3) . . . . ?
C26 C21 C22 F22 178.9(2) . . . . ?
B1 C21 C22 F22 3.9(3) . . . . ?
C26 C21 C22 C23 -0.7(3) . . . . ?
B1 C21 C22 C23 -175.7(2) . . . . ?
F22 C22 C23 F23 0.4(3) . . . . ?
C21 C22 C23 F23 180.0(2) . . . . ?
F22 C22 C23 C24 -179.5(2) . . . . ?
C21 C22 C23 C24 0.1(4) . . . . ?
F23 C23 C24 F24 -0.1(4) . . . . ?
C22 C23 C24 F24 179.8(2) . . . . ?
F23 C23 C24 C25 -180.0(2) . . . . ?
C22 C23 C24 C25 -0.1(4) . . . . ?
F24 C24 C25 F25 1.2(3) . . . . ?
C23 C24 C25 F25 -178.9(2) . . . . ?
F24 C24 C25 C26 -179.2(2) . . . . ?
C23 C24 C25 C26 0.7(4) . . . . ?
F25 C25 C26 F26 -1.5(3) . . . . ?
C24 C25 C26 F26 179.0(2) . . . . ?
F25 C25 C26 C21 178.2(2) . . . . ?
C24 C25 C26 C21 -1.4(4) . . . . ?
C22 C21 C26 F26 -179.00(19) . . . . ?
B1 C21 C26 F26 -3.5(3) . . . . ?
C22 C21 C26 C25 1.3(3) . . . . ?
B1 C21 C26 C25 176.8(2) . . . . ?
O1 B1 C31 C36 -133.6(3) . . . . ?
C21 B1 C31 C36 107.7(3) . . . . ?
C11 B1 C31 C36 -21.2(4) . . . . ?
O1 B1 C31 C32 45.1(3) . . . . ?
C21 B1 C31 C32 -73.7(3) . . . . ?
C11 B1 C31 C32 157.5(2) . . . . ?
C36 C31 C32 F32 -175.2(2) . . . . ?
B1 C31 C32 F32 5.9(4) . . . . ?
C36 C31 C32 C33 3.6(4) . . . . ?
B1 C31 C32 C33 -175.2(2) . . . . ?
F32 C32 C33 C34 176.6(3) . . . . ?
C31 C32 C33 C34 -2.3(4) . . . . ?
F32 C32 C33 F33 -1.9(4) . . . . ?
C31 C32 C33 F33 179.1(2) . . . . ?
F33 C33 C34 F34 -1.2(5) . . . . ?
C32 C33 C34 F34 -179.8(3) . . . . ?
F33 C33 C34 C35 177.8(3) . . . . ?
C32 C33 C34 C35 -0.8(5) . . . . ?
C33 C34 C35 F35 -177.9(3) . . . . ?
F34 C34 C35 F35 1.1(5) . . . . ?
C33 C34 C35 C36 2.2(5) . . . . ?
F34 C34 C35 C36 -178.8(3) . . . . ?
C32 C31 C36 F36 177.8(2) . . . . ?
B1 C31 C36 F36 -3.5(4) . . . . ?
C32 C31 C36 C35 -2.2(4) . . . . ?
B1 C31 C36 C35 176.6(3) . . . . ?
F35 C35 C36 F36 -0.5(4) . . . . ?
C34 C35 C36 F36 179.3(3) . . . . ?
F35 C35 C36 C31 179.5(3) . . . . ?
C34 C35 C36 C31 -0.7(5) . . . . ?
B1 O1 C41 C43 15.6(4) . . . 2_575 ?
B1 O1 C41 C42 -164.9(2) . . . . ?
O1 C41 C42 C43 179.6(2) . . . . ?
C43 C41 C42 C43 -0.9(4) 2_575 . . . ?
C41 C42 C43 C41 0.9(4) . . . 2_575 ?
C51 B2 O2 C81 71.6(3) . . . . ?
C71 B2 O2 C81 -56.2(3) . . . . ?
C61 B2 O2 C81 -175.29(19) . . . . ?
O2 B2 C51 C52 5.7(3) . . . . ?
C71 B2 C51 C52 128.1(2) . . . . ?
C61 B2 C51 C52 -105.1(2) . . . . ?
O2 B2 C51 C56 178.72(19) . . . . ?
C71 B2 C51 C56 -58.9(3) . . . . ?
C61 B2 C51 C56 67.9(2) . . . . ?
C56 C51 C52 F52 -178.6(2) . . . . ?
B2 C51 C52 F52 -5.3(4) . . . . ?
C56 C51 C52 C53 1.9(4) . . . . ?
B2 C51 C52 C53 175.2(2) . . . . ?
F52 C52 C53 F53 -0.8(4) . . . . ?
C51 C52 C53 F53 178.7(2) . . . . ?
F52 C52 C53 C54 179.2(2) . . . . ?
C51 C52 C53 C54 -1.3(4) . . . . ?
F53 C53 C54 F54 0.1(4) . . . . ?
C52 C53 C54 F54 -179.9(3) . . . . ?
F53 C53 C54 C55 179.5(3) . . . . ?
C52 C53 C54 C55 -0.5(4) . . . . ?
F54 C54 C55 F55 0.2(4) . . . . ?
C53 C54 C55 F55 -179.2(3) . . . . ?
F54 C54 C55 C56 -179.1(3) . . . . ?
C53 C54 C55 C56 1.5(4) . . . . ?
F55 C55 C56 F56 -0.1(3) . . . . ?
C54 C55 C56 F56 179.1(2) . . . . ?
F55 C55 C56 C51 179.9(2) . . . . ?
C54 C55 C56 C51 -0.8(4) . . . . ?
C52 C51 C56 F56 179.2(2) . . . . ?
B2 C51 C56 F56 5.2(3) . . . . ?
C52 C51 C56 C55 -0.9(3) . . . . ?
B2 C51 C56 C55 -174.8(2) . . . . ?
O2 B2 C61 C62 -46.8(2) . . . . ?
C51 B2 C61 C62 72.2(2) . . . . ?
C71 B2 C61 C62 -159.77(19) . . . . ?
O2 B2 C61 C66 133.7(2) . . . . ?
C51 B2 C61 C66 -107.3(2) . . . . ?
C71 B2 C61 C66 20.7(3) . . . . ?
C66 C61 C62 F62 176.33(19) . . . . ?
B2 C61 C62 F62 -3.3(3) . . . . ?
C66 C61 C62 C63 -4.3(3) . . . . ?
B2 C61 C62 C63 176.1(2) . . . . ?
F62 C62 C63 F63 3.2(3) . . . . ?
C61 C62 C63 F63 -176.2(2) . . . . ?
F62 C62 C63 C64 -178.4(2) . . . . ?
C61 C62 C63 C64 2.2(4) . . . . ?
F63 C63 C64 F64 0.5(4) . . . . ?
C62 C63 C64 F64 -178.0(2) . . . . ?
F63 C63 C64 C65 179.4(2) . . . . ?
C62 C63 C64 C65 1.0(4) . . . . ?
F64 C64 C65 F65 -2.8(3) . . . . ?
C63 C64 C65 F65 178.3(2) . . . . ?
F64 C64 C65 C66 177.3(2) . . . . ?
C63 C64 C65 C66 -1.7(4) . . . . ?
F65 C65 C66 F66 -0.6(3) . . . . ?
C64 C65 C66 F66 179.4(2) . . . . ?
F65 C65 C66 C61 179.3(2) . . . . ?
C64 C65 C66 C61 -0.7(4) . . . . ?
C62 C61 C66 F66 -176.59(19) . . . . ?
B2 C61 C66 F66 3.0(3) . . . . ?
C62 C61 C66 C65 3.5(3) . . . . ?
B2 C61 C66 C65 -176.9(2) . . . . ?
O2 B2 C71 C72 117.0(2) . . . . ?
C51 B2 C71 C72 -9.6(3) . . . . ?
C61 B2 C71 C72 -132.2(2) . . . . ?
O2 B2 C71 C76 -59.6(2) . . . . ?
C51 B2 C71 C76 173.76(18) . . . . ?
C61 B2 C71 C76 51.2(3) . . . . ?
C76 C71 C72 F72 175.57(18) . . . . ?
B2 C71 C72 F72 -1.2(3) . . . . ?
C76 C71 C72 C73 -3.2(3) . . . . ?
B2 C71 C72 C73 180.0(2) . . . . ?
F72 C72 C73 F73 2.2(3) . . . . ?
C71 C72 C73 F73 -179.0(2) . . . . ?
F72 C72 C73 C74 -176.9(2) . . . . ?
C71 C72 C73 C74 1.9(4) . . . . ?
F73 C73 C74 F74 0.6(4) . . . . ?
C72 C73 C74 F74 179.7(2) . . . . ?
F73 C73 C74 C75 -178.8(2) . . . . ?
C72 C73 C74 C75 0.4(4) . . . . ?
F74 C74 C75 F75 0.2(4) . . . . ?
C73 C74 C75 F75 179.6(2) . . . . ?
F74 C74 C75 C76 179.6(2) . . . . ?
C73 C74 C75 C76 -1.0(4) . . . . ?
F75 C75 C76 F76 0.1(3) . . . . ?
C74 C75 C76 F76 -179.3(2) . . . . ?
F75 C75 C76 C71 178.9(2) . . . . ?
C74 C75 C76 C71 -0.5(4) . . . . ?
C72 C71 C76 F76 -178.78(18) . . . . ?
B2 C71 C76 F76 -1.7(3) . . . . ?
C72 C71 C76 C75 2.5(3) . . . . ?
B2 C71 C76 C75 179.6(2) . . . . ?
B2 O2 C81 C82 -10.1(3) . . . . ?
B2 O2 C81 C83 169.69(19) . . . . ?
O2 C81 C82 C83 179.3(2) . . . 2_666 ?
C83 C81 C82 C83 -0.4(4) . . . 2_666 ?
O2 C81 C83 C82 -179.4(2) . . . 2_666 ?
C82 C81 C83 C82 0.4(4) . . . 2_666 ?

_diffrn_measured_fraction_theta_max 0.974
_diffrn_reflns_theta_full        25.00
_diffrn_measured_fraction_theta_full 0.974
_refine_diff_density_max         0.393
_refine_diff_density_min         -0.330
_refine_diff_density_rms         0.046
####################################################################### 
# 
# This file contains crystal structure data downloaded from the 
# Cambridge Structural Database (CSD) hosted by the Cambridge 
# Crystallographic Data Centre (CCDC).
# 
# Full information about CCDC data access policies and citation 
# guidelines are available at http://www.ccdc.cam.ac.uk/access/V1 
# 
# Audit and citation data items may have been added by the CCDC. 
# Please retain this information to preserve the provenance of 
# this file and to allow appropriate attribution of the data. 
# 
#######################################################################

data_erk8901
_database_code_depnum_ccdc_archive 'CCDC 1822881'
_audit_update_record             
;
2018-02-08 deposited with the CCDC.
2018-08-31 downloaded from the CCDC.
;

_chemical_name_systematic        ?
_chemical_name_common            ?
_chemical_formula_moiety         ?
_chemical_formula_sum            'C61 H19 B2 F30 O2'
_chemical_formula_iupac          ?
_chemical_formula_weight         1375.38

_chemical_melting_point          ?

_space_group_crystal_system      triclinic
_space_group_name_H-M_alt        'P -1'
_space_group_name_Hall           '-P 1'
loop_
_space_group_symop_operation_xyz
'x, y, z'
'-x, -y, -z'

_cell_length_a                   13.7910(12)
_cell_length_b                   14.0959(13)
_cell_length_c                   18.1102(14)
_cell_angle_alpha                109.569(2)
_cell_angle_beta                 109.658(2)
_cell_angle_gamma                90.652(3)
_cell_volume                     3093.2(5)
_cell_formula_units_Z            2
_cell_measurement_reflns_used    5911
_cell_measurement_theta_min      2.3649
_cell_measurement_theta_max      25.3346
_cell_measurement_temperature    100.(2)

_exptl_crystal_description       prism
_exptl_crystal_colour            orange
_exptl_crystal_size_max          0.124
_exptl_crystal_size_mid          0.122
_exptl_crystal_size_min          0.075
_exptl_crystal_density_diffrn    1.477
_exptl_crystal_density_meas      ?
_exptl_crystal_density_method    'not measured'
_exptl_crystal_F_000             1362

_exptl_absorpt_coefficient_mu    0.151
_exptl_absorpt_correction_type   multi-scan
_exptl_absorpt_process_details   
;
Bruker AXS (2014). SADABS, Version 2014/5, Bruker AXS Inc., Madison, Wisconsin,
USA.
;
_exptl_absorpt_correction_T_min  0.92
_exptl_absorpt_correction_T_max  0.99

_exptl_special_details           
;
;

_diffrn_ambient_temperature      100.(2)

_diffrn_source                   'Mo ImS'
_diffrn_source_type              'micro focus tube'

_diffrn_radiation_type           'Mo K\a'
_diffrn_radiation_wavelength     0.71073
_diffrn_radiation_monochromator  'MX mirror'

_diffrn_measurement_device_type  'Bruker D8 Venture PHOTON 100 CMOS'
_diffrn_measurement_method       'omega and phi scans'

_diffrn_detector_area_resol_mean 10.4167

_diffrn_reflns_number            46223
_diffrn_reflns_av_R_equivalents  0.1628
_diffrn_reflns_av_unetI/netI     0.1202
_diffrn_reflns_theta_min         2.34
_diffrn_reflns_theta_max         25.03
_diffrn_reflns_theta_full        25.03
_diffrn_measured_fraction_theta_max 0.998
_diffrn_measured_fraction_theta_full 0.998
_diffrn_reflns_limit_h_min       -16
_diffrn_reflns_limit_h_max       16
_diffrn_reflns_limit_k_min       -16
_diffrn_reflns_limit_k_max       16
_diffrn_reflns_limit_l_min       -18
_diffrn_reflns_limit_l_max       21

_refine_special_details          
;

Reflections were merged by SHELXL according to the crystal
class for the calculation of statistics and refinement.

_reflns_Friedel_fraction is defined as the number of unique
Friedel pairs measured divided by the number that would be
possible theoretically, ignoring centric projections and
systematic absences.

Two badly disordered dichloromethane molecules were found in the 
asymmetrical unit and could not be satisfactorily refined. The program 
SQUEEZE (Spek, A.L. (2015). Acta Cryst. C71, 9-18) was therefore used to
remove mathematically the effect of the solvent.
The quoted formula and derived parameters are not included the squeezed
solvent molecules. 
;

_reflns_number_total             10896
_reflns_number_gt                6131
_reflns_threshold_expression     'I > 2\s(I)'

_refine_ls_structure_factor_coef Fsqd
_refine_ls_matrix_type           full
_refine_ls_R_factor_all          0.1300
_refine_ls_R_factor_gt           0.0601
_refine_ls_wR_factor_gt          0.1108
_refine_ls_wR_factor_ref         0.1307
_refine_ls_goodness_of_fit_ref   1.007
_refine_ls_restrained_S_all      1.007
_refine_ls_number_reflns         10896
_refine_ls_number_parameters     856
_refine_ls_number_restraints     0
_refine_ls_number_constraints    ?
_refine_ls_hydrogen_treatment    constr
_refine_ls_weighting_scheme      calc
_refine_ls_weighting_details     
'w=1/[\s^2^(Fo^2^)+(0.0511P)^2^+0.7105P] where P=(Fo^2^+2Fc^2^)/3'

_atom_sites_solution_hydrogens   geom
_atom_sites_solution_primary     ?
_atom_sites_solution_secondary   ?

_refine_ls_shift/su_max          0.000
_refine_ls_shift/su_mean         0.000
_refine_diff_density_max         0.291
_refine_diff_density_min         -0.321
_refine_ls_extinction_method     none
_refine_ls_extinction_coef       ?

loop_
_atom_type_symbol
_atom_type_description
_atom_type_scat_dispersion_real
_atom_type_scat_dispersion_imag
_atom_type_scat_source
C C 0.0033 0.0016 'International Tables Vol C Tables 4.2.6.8 and 6.1.1.4'
H H 0.0000 0.0000 'International Tables Vol C Tables 4.2.6.8 and 6.1.1.4'
B B 0.0013 0.0007 'International Tables Vol C Tables 4.2.6.8 and 6.1.1.4'
O O 0.0106 0.0060 'International Tables Vol C Tables 4.2.6.8 and 6.1.1.4'
F F 0.0171 0.0103 'International Tables Vol C Tables 4.2.6.8 and 6.1.1.4'

_computing_data_collection       
;

APEX3 v2016.1-0 (Bruker AXS Inc., 2016)
;
_computing_cell_refinement       'SAINT V8.37A (Bruker AXS Inc., 2015)'
_computing_data_reduction        'SAINT V8.37A (Bruker AXS Inc., 2015)'
_computing_structure_solution    'SHELXL-2014/7 (Sheldrick, 2014)'
_computing_structure_refinement  'SHELXL-2014/7 (Sheldrick, 2014)'
_computing_molecular_graphics    'XP (Sheldrick, 2014)'
_computing_publication_material  'SHELXL-2014/7 (Sheldrick, 2014)'

loop_
_atom_site_type_symbol
_atom_site_label
_atom_site_fract_x
_atom_site_fract_y
_atom_site_fract_z
_atom_site_U_iso_or_equiv
_atom_site_adp_type
_atom_site_calc_flag
_atom_site_refinement_flags_adp
_atom_site_refinement_flags_occupancy
_atom_site_refinement_flags_posn
_atom_site_occupancy
_atom_site_disorder_assembly
_atom_site_disorder_group
B B1 0.2801(3) 0.4476(3) 0.5934(3) 0.0178(10) Uani d . . . 1 . .
B B1A 0.9416(3) 0.6772(3) 0.8728(3) 0.0174(10) Uani d . . . 1 . .
C C1 0.1701(3) 0.0236(3) 0.7304(2) 0.0224(10) Uani d . . . 1 . .
C C11 0.2489(3) 0.0770(3) 0.8121(2) 0.0245(10) Uani d . . . 1 . .
C C12 0.2262(3) 0.1531(3) 0.8760(2) 0.0272(10) Uani d . . . 1 . .
H H12 0.1581 0.1712 0.8649 0.033 Uiso calc U . R 1 . .
C C13 0.3023(3) 0.2011(3) 0.9542(2) 0.0330(11) Uani d . . . 1 . .
H H13 0.2873 0.2537 0.9962 0.04 Uiso calc U . R 1 . .
C C14 0.4008(3) 0.1719(4) 0.9709(3) 0.0418(13) Uani d . . . 1 . .
H H14 0.4529 0.2042 1.0249 0.05 Uiso calc U . R 1 . .
C C15 0.4244(3) 0.0959(3) 0.9093(3) 0.0360(12) Uani d . . . 1 . .
H H15 0.4918 0.0758 0.9219 0.043 Uiso calc U . R 1 . .
C C16 0.3503(3) 0.0503(3) 0.8310(2) 0.0294(11) Uani d . . . 1 . .
H H16 0.3673 0 0.7888 0.035 Uiso calc U . R 1 . .
C C21 0.0644(3) 0.0000(3) 0.7217(2) 0.0195(9) Uani d . . . 1 . .
C C22 -0.0190(3) -0.0127(3) 0.6465(2) 0.0222(10) Uani d . . . 1 . .
H H22 -0.0058 -0.0033 0.601 0.027 Uiso calc U . R 1 . .
C C23 -0.1186(3) -0.0384(3) 0.6387(3) 0.0283(10) Uani d . . . 1 . .
H H23 -0.1744 -0.047 0.5878 0.034 Uiso calc U . R 1 . .
C C24 -0.1392(3) -0.0521(3) 0.7048(3) 0.0373(12) Uani d . . . 1 . .
H H24 -0.2087 -0.0712 0.6984 0.045 Uiso calc U . R 1 . .
C C25 -0.0589(3) -0.0382(3) 0.7798(3) 0.0370(12) Uani d . . . 1 . .
H H25 -0.0735 -0.0463 0.8251 0.044 Uiso calc U . R 1 . .
C C26 0.0419(3) -0.0127(3) 0.7886(2) 0.0267(10) Uani d . . . 1 . .
H H26 0.0969 -0.0035 0.8401 0.032 Uiso calc U . R 1 . .
C C31 0.2012(3) -0.0071(3) 0.6574(2) 0.0217(9) Uani d . . . 1 . .
C C32 0.1540(3) -0.0987(3) 0.5905(2) 0.0254(10) Uani d . . . 1 . .
H H32 0.0993 -0.1393 0.5915 0.03 Uiso calc U . R 1 . .
C C33 0.1871(3) -0.1302(3) 0.5230(2) 0.0279(10) Uani d . . . 1 . .
H H33 0.1561 -0.1931 0.4783 0.033 Uiso calc U . R 1 . .
C C34 0.2648(3) -0.0707(3) 0.5204(3) 0.0331(11) Uani d . . . 1 . .
H H34 0.2871 -0.0929 0.4738 0.04 Uiso calc U . R 1 . .
C C35 0.3114(3) 0.0222(3) 0.5855(3) 0.0318(11) Uani d . . . 1 . .
H H35 0.3637 0.0637 0.5826 0.038 Uiso calc U . R 1 . .
C C36 0.2805(3) 0.0532(3) 0.6543(2) 0.0250(10) Uani d . . . 1 . .
H H36 0.3131 0.1153 0.6995 0.03 Uiso calc U . R 1 . .
C C41 0.0995(3) 0.4745(3) 0.5113(2) 0.0152(9) Uani d . . . 1 . .
C C42 0.0762(3) 0.5354(3) 0.5822(2) 0.0170(9) Uani d . . . 1 . .
H H42 0.1283 0.5589 0.6368 0.02 Uiso calc U . R 1 . .
C C43 -0.0213(3) 0.5594(3) 0.5703(2) 0.0154(9) Uani d . . . 1 . .
H H43 -0.0377 0.5993 0.6173 0.018 Uiso calc U . R 1 . .
C C51 0.3416(3) 0.5611(3) 0.6545(2) 0.0139(9) Uani d . . . 1 . .
C C52 0.4271(3) 0.5712(3) 0.7263(2) 0.0180(9) Uani d . . . 1 . .
C C53 0.4846(3) 0.6616(3) 0.7830(2) 0.0214(10) Uani d . . . 1 . .
C C54 0.4596(3) 0.7507(3) 0.7697(2) 0.0214(10) Uani d . . . 1 . .
C C55 0.3784(3) 0.7461(3) 0.6999(2) 0.0180(9) Uani d . . . 1 . .
C C56 0.3225(3) 0.6527(3) 0.6431(2) 0.0156(9) Uani d . . . 1 . .
C C61 0.3597(3) 0.3831(3) 0.5518(2) 0.0151(9) Uani d . . . 1 . .
C C62 0.3828(3) 0.4072(3) 0.4908(2) 0.0137(8) Uani d . . . 1 . .
C C63 0.4426(3) 0.3540(3) 0.4478(2) 0.0182(9) Uani d . . . 1 . .
C C64 0.4845(3) 0.2740(3) 0.4663(2) 0.0211(10) Uani d . . . 1 . .
C C65 0.4675(3) 0.2484(3) 0.5281(2) 0.0192(9) Uani d . . . 1 . .
C C66 0.4060(3) 0.3033(3) 0.5692(2) 0.0196(9) Uani d . . . 1 . .
C C71 0.2273(3) 0.3878(3) 0.6375(2) 0.0174(9) Uani d . . . 1 . .
C C72 0.1737(3) 0.2906(3) 0.5902(2) 0.0189(9) Uani d . . . 1 . .
C C73 0.1204(3) 0.2345(3) 0.6173(2) 0.0193(9) Uani d . . . 1 . .
C C74 0.1207(3) 0.2747(3) 0.6976(3) 0.0242(10) Uani d . . . 1 . .
C C75 0.1729(3) 0.3691(3) 0.7480(2) 0.0236(10) Uani d . . . 1 . .
C C76 0.2239(3) 0.4249(3) 0.7180(2) 0.0182(9) Uani d . . . 1 . .
C C41A 0.9698(3) 0.5811(3) 0.9722(2) 0.0160(9) Uani d . . . 1 . .
C C42A 0.9390(3) 0.5644(3) 1.0349(2) 0.0182(9) Uani d . . . 1 . .
H H42A 0.8974 0.6093 1.0584 0.022 Uiso calc U . R 1 . .
C C43A 0.9667(3) 0.4870(3) 1.0620(2) 0.0172(9) Uani d . . . 1 . .
H H43A 0.9442 0.4777 1.1035 0.021 Uiso calc U . R 1 . .
C C51A 1.0599(3) 0.7197(3) 0.8841(2) 0.0129(8) Uani d . . . 1 . .
C C52A 1.0723(3) 0.7443(3) 0.8194(2) 0.0166(9) Uani d . . . 1 . .
C C53A 1.1668(3) 0.7800(3) 0.8204(2) 0.0188(9) Uani d . . . 1 . .
C C54A 1.2547(3) 0.7935(3) 0.8894(2) 0.0222(10) Uani d . . . 1 . .
C C55A 1.2466(3) 0.7719(3) 0.9560(2) 0.0195(9) Uani d . . . 1 . .
C C56A 1.1506(3) 0.7372(3) 0.9523(2) 0.0187(9) Uani d . . . 1 . .
C C61A 0.8718(3) 0.7718(3) 0.8714(2) 0.0188(9) Uani d . . . 1 . .
C C62A 0.8918(3) 0.8556(3) 0.9448(2) 0.0168(9) Uani d . . . 1 . .
C C63A 0.8339(3) 0.9352(3) 0.9511(2) 0.0216(9) Uani d . . . 1 . .
C C64A 0.7516(3) 0.9346(3) 0.8829(2) 0.0204(9) Uani d . . . 1 . .
C C65A 0.7291(3) 0.8541(3) 0.8076(2) 0.0189(9) Uani d . . . 1 . .
C C66A 0.7901(3) 0.7767(3) 0.8033(2) 0.0157(9) Uani d . . . 1 . .
C C71A 0.8865(3) 0.5720(3) 0.7922(2) 0.0152(9) Uani d . . . 1 . .
C C72A 0.9282(3) 0.5114(3) 0.7363(2) 0.0154(9) Uani d . . . 1 . .
C C73A 0.8747(3) 0.4257(3) 0.6683(2) 0.0179(9) Uani d . . . 1 . .
C C74A 0.7733(3) 0.3947(3) 0.6529(2) 0.0231(10) Uani d . . . 1 . .
C C75A 0.7277(3) 0.4496(3) 0.7076(2) 0.0234(10) Uani d . . . 1 . .
C C76A 0.7839(3) 0.5341(3) 0.7747(2) 0.0222(10) Uani d . . . 1 . .
F F52 0.45335(15) 0.48632(16) 0.74285(12) 0.0239(5) Uani d . . . 1 . .
F F53 0.56378(16) 0.66525(17) 0.85269(13) 0.0325(6) Uani d . . . 1 . .
F F54 0.51365(16) 0.84129(16) 0.82673(13) 0.0304(6) Uani d . . . 1 . .
F F55 0.35346(16) 0.83252(16) 0.68576(13) 0.0266(5) Uani d . . . 1 . .
F F56 0.24422(15) 0.65575(16) 0.57467(12) 0.0223(5) Uani d . . . 1 . .
F F62 0.34548(15) 0.48713(16) 0.47016(12) 0.0223(5) Uani d . . . 1 . .
F F63 0.46002(15) 0.38133(16) 0.38823(12) 0.0247(5) Uani d . . . 1 . .
F F64 0.54478(16) 0.22161(17) 0.42671(13) 0.0304(6) Uani d . . . 1 . .
F F65 0.51034(17) 0.17084(18) 0.54896(14) 0.0345(6) Uani d . . . 1 . .
F F66 0.39287(16) 0.27217(16) 0.62955(12) 0.0260(5) Uani d . . . 1 . .
F F72 0.17017(16) 0.24521(16) 0.50997(12) 0.0261(5) Uani d . . . 1 . .
F F73 0.06845(17) 0.14095(17) 0.56595(14) 0.0325(6) Uani d . . . 1 . .
F F74 0.06778(17) 0.22250(17) 0.72549(14) 0.0353(6) Uani d . . . 1 . .
F F75 0.17271(17) 0.41095(17) 0.82739(13) 0.0320(6) Uani d . . . 1 . .
F F76 0.26744(16) 0.52037(16) 0.77160(12) 0.0255(5) Uani d . . . 1 . .
F F52A 0.98879(16) 0.73207(15) 0.74941(12) 0.0223(5) Uani d . . . 1 . .
F F53A 1.17445(17) 0.79928(17) 0.75424(13) 0.0302(6) Uani d . . . 1 . .
F F54A 1.34780(16) 0.82884(17) 0.89314(14) 0.0343(6) Uani d . . . 1 . .
F F55A 1.33232(16) 0.78572(17) 1.02452(14) 0.0307(6) Uani d . . . 1 . .
F F56A 1.15012(16) 0.72024(16) 1.02159(12) 0.0258(5) Uani d . . . 1 . .
F F62A 0.97260(16) 0.86335(16) 1.01515(12) 0.0247(5) Uani d . . . 1 . .
F F63A 0.85812(18) 1.01494(16) 1.02452(13) 0.0326(6) Uani d . . . 1 . .
F F64A 0.69309(17) 1.01018(17) 0.88836(14) 0.0327(6) Uani d . . . 1 . .
F F65A 0.64972(16) 0.85260(17) 0.73846(13) 0.0285(6) Uani d . . . 1 . .
F F66A 0.76451(15) 0.70358(16) 0.72646(12) 0.0248(5) Uani d . . . 1 . .
F F72A 1.02997(14) 0.53419(15) 0.74784(12) 0.0200(5) Uani d . . . 1 . .
F F73A 0.92307(15) 0.37016(16) 0.61756(12) 0.0255(5) Uani d . . . 1 . .
F F74A 0.72039(16) 0.31086(17) 0.58738(13) 0.0341(6) Uani d . . . 1 . .
F F75A 0.62822(16) 0.41922(18) 0.69444(15) 0.0427(7) Uani d . . . 1 . .
F F76A 0.73361(15) 0.58504(16) 0.82575(13) 0.0300(6) Uani d . . . 1 . .
O O1 0.19082(17) 0.44661(18) 0.51563(14) 0.0168(6) Uani d . . . 1 . .
O O1A 0.93908(18) 0.65783(18) 0.95011(14) 0.0167(6) Uani d . . . 1 . .

loop_
_atom_site_aniso_label
_atom_site_aniso_U_11
_atom_site_aniso_U_22
_atom_site_aniso_U_33
_atom_site_aniso_U_12
_atom_site_aniso_U_13
_atom_site_aniso_U_23
B1 0.011(2) 0.023(3) 0.018(2) 0.002(2) 0.003(2) 0.007(2)
B1A 0.020(2) 0.017(3) 0.018(2) 0.002(2) 0.009(2) 0.007(2)
C1 0.028(2) 0.014(2) 0.025(2) 0.0069(19) 0.009(2) 0.0083(19)
C11 0.028(2) 0.025(3) 0.022(2) 0.0010(19) 0.010(2) 0.0078(19)
C12 0.029(2) 0.028(3) 0.022(2) 0.005(2) 0.007(2) 0.008(2)
C13 0.038(3) 0.036(3) 0.016(2) 0.004(2) 0.009(2) -0.001(2)
C14 0.036(3) 0.048(3) 0.021(3) -0.001(2) -0.002(2) 0.000(2)
C15 0.026(2) 0.043(3) 0.027(3) 0.006(2) 0.005(2) 0.002(2)
C16 0.030(3) 0.030(3) 0.018(2) 0.002(2) 0.004(2) 0.000(2)
C21 0.027(2) 0.010(2) 0.017(2) -0.0013(18) 0.003(2) 0.0040(17)
C22 0.030(2) 0.018(2) 0.022(2) 0.0024(19) 0.014(2) 0.0056(18)
C23 0.030(3) 0.026(3) 0.025(2) 0.000(2) 0.006(2) 0.009(2)
C24 0.027(3) 0.049(3) 0.038(3) -0.008(2) 0.011(2) 0.020(2)
C25 0.041(3) 0.045(3) 0.029(3) -0.007(2) 0.015(2) 0.015(2)
C26 0.035(3) 0.020(3) 0.023(2) -0.001(2) 0.006(2) 0.0100(19)
C31 0.018(2) 0.019(2) 0.022(2) 0.0010(18) 0.0028(19) 0.0035(19)
C32 0.022(2) 0.028(3) 0.024(2) 0.0066(19) 0.005(2) 0.009(2)
C33 0.028(2) 0.024(3) 0.024(2) 0.002(2) 0.008(2) 0.001(2)
C34 0.036(3) 0.038(3) 0.025(3) 0.010(2) 0.011(2) 0.011(2)
C35 0.031(3) 0.036(3) 0.032(3) 0.004(2) 0.015(2) 0.014(2)
C36 0.024(2) 0.024(3) 0.024(2) 0.0030(19) 0.006(2) 0.0088(19)
C41 0.012(2) 0.016(2) 0.018(2) -0.0018(17) 0.0064(18) 0.0070(17)
C42 0.018(2) 0.020(2) 0.011(2) -0.0026(17) 0.0050(18) 0.0036(17)
C43 0.016(2) 0.017(2) 0.014(2) 0.0008(17) 0.0094(18) 0.0039(17)
C51 0.012(2) 0.020(2) 0.012(2) 0.0042(17) 0.0089(18) 0.0043(17)
C52 0.019(2) 0.018(2) 0.019(2) 0.0044(19) 0.012(2) 0.0042(19)
C53 0.011(2) 0.039(3) 0.010(2) 0.003(2) 0.0042(19) 0.003(2)
C54 0.015(2) 0.022(3) 0.021(2) -0.0025(19) 0.010(2) -0.003(2)
C55 0.018(2) 0.019(3) 0.025(2) 0.0054(19) 0.015(2) 0.010(2)
C56 0.013(2) 0.021(3) 0.013(2) -0.0007(18) 0.0082(18) 0.0031(18)
C61 0.0093(19) 0.016(2) 0.013(2) -0.0015(17) 0.0002(17) 0.0006(17)
C62 0.014(2) 0.014(2) 0.014(2) 0.0035(17) 0.0036(18) 0.0067(17)
C63 0.015(2) 0.023(2) 0.019(2) -0.0006(18) 0.0075(18) 0.0084(19)
C64 0.016(2) 0.029(3) 0.016(2) 0.0053(19) 0.0105(19) 0.0018(19)
C65 0.020(2) 0.016(2) 0.024(2) 0.0075(18) 0.0073(19) 0.0110(19)
C66 0.016(2) 0.030(3) 0.013(2) 0.0031(19) 0.0070(18) 0.0073(19)
C71 0.0100(19) 0.024(3) 0.017(2) 0.0024(18) 0.0044(18) 0.0064(18)
C72 0.017(2) 0.024(3) 0.017(2) 0.0028(19) 0.0089(18) 0.0062(19)
C73 0.013(2) 0.016(2) 0.021(2) -0.0033(18) 0.0016(19) 0.0025(19)
C74 0.020(2) 0.028(3) 0.038(3) 0.006(2) 0.015(2) 0.023(2)
C75 0.024(2) 0.033(3) 0.022(2) 0.010(2) 0.016(2) 0.012(2)
C76 0.015(2) 0.023(3) 0.018(2) 0.0025(18) 0.0071(18) 0.0075(19)
C41A 0.019(2) 0.013(2) 0.016(2) 0.0012(17) 0.0065(18) 0.0045(17)
C42A 0.014(2) 0.022(2) 0.017(2) 0.0000(18) 0.0092(18) 0.0020(18)
C43A 0.023(2) 0.016(2) 0.021(2) 0.0083(18) 0.0162(19) 0.0094(18)
C51A 0.016(2) 0.009(2) 0.012(2) -0.0003(16) 0.0058(18) 0.0013(16)
C52A 0.016(2) 0.014(2) 0.016(2) 0.0015(17) 0.0062(19) 0.0006(17)
C53A 0.027(2) 0.015(2) 0.019(2) 0.0024(18) 0.015(2) 0.0065(18)
C54A 0.018(2) 0.018(2) 0.031(2) 0.0001(18) 0.015(2) 0.0024(19)
C55A 0.013(2) 0.019(2) 0.021(2) 0.0025(17) 0.0005(19) 0.0046(18)
C56A 0.024(2) 0.019(2) 0.017(2) 0.0056(18) 0.010(2) 0.0096(18)
C61A 0.022(2) 0.021(2) 0.015(2) 0.0013(18) 0.0095(19) 0.0049(18)
C62A 0.020(2) 0.017(2) 0.016(2) 0.0032(18) 0.0061(19) 0.0090(18)
C63A 0.035(2) 0.016(2) 0.016(2) 0.0027(19) 0.013(2) 0.0042(18)
C64A 0.029(2) 0.012(2) 0.029(2) 0.0124(19) 0.017(2) 0.0110(19)
C65A 0.011(2) 0.029(3) 0.019(2) 0.0021(18) 0.0031(19) 0.0138(19)
C66A 0.019(2) 0.015(2) 0.012(2) -0.0053(17) 0.0073(19) 0.0027(17)
C71A 0.013(2) 0.014(2) 0.020(2) 0.0009(16) 0.0086(18) 0.0047(17)
C72A 0.014(2) 0.016(2) 0.017(2) 0.0004(17) 0.0053(18) 0.0067(18)
C73A 0.022(2) 0.015(2) 0.019(2) 0.0087(18) 0.0118(19) 0.0034(18)
C74A 0.022(2) 0.019(3) 0.020(2) 0.0019(19) 0.005(2) 0.0005(19)
C75A 0.015(2) 0.020(3) 0.034(3) -0.0003(18) 0.011(2) 0.008(2)
C76A 0.021(2) 0.019(2) 0.025(2) 0.0046(18) 0.015(2) -0.0017(19)
F52 0.0240(12) 0.0253(14) 0.0214(12) 0.0084(11) 0.0075(10) 0.0075(10)
F53 0.0234(13) 0.0384(16) 0.0205(13) 0.0059(11) 0.0018(12) -0.0018(11)
F54 0.0239(13) 0.0266(15) 0.0283(13) -0.0062(11) 0.0124(11) -0.0082(11)
F55 0.0320(13) 0.0193(14) 0.0306(13) 0.0032(11) 0.0156(11) 0.0074(11)
F56 0.0202(12) 0.0257(14) 0.0204(12) 0.0017(10) 0.0047(11) 0.0101(10)
F62 0.0224(12) 0.0276(14) 0.0248(13) 0.0054(10) 0.0137(11) 0.0139(11)
F63 0.0240(12) 0.0364(15) 0.0239(12) 0.0056(11) 0.0172(11) 0.0147(11)
F64 0.0303(13) 0.0369(15) 0.0328(14) 0.0140(11) 0.0231(12) 0.0113(11)
F65 0.0398(15) 0.0390(16) 0.0422(15) 0.0213(12) 0.0252(13) 0.0250(13)
F66 0.0299(13) 0.0342(15) 0.0252(13) 0.0110(11) 0.0179(11) 0.0164(11)
F72 0.0273(13) 0.0234(14) 0.0216(12) -0.0044(10) 0.0079(11) 0.0019(10)
F73 0.0303(13) 0.0278(15) 0.0359(14) -0.0084(11) 0.0077(12) 0.0117(12)
F74 0.0388(15) 0.0382(16) 0.0449(15) 0.0032(12) 0.0234(13) 0.0262(13)
F75 0.0419(15) 0.0396(16) 0.0290(13) 0.0117(12) 0.0247(12) 0.0179(12)
F76 0.0342(13) 0.0239(14) 0.0195(12) 0.0007(11) 0.0175(11) 0.0015(11)
F52A 0.0255(13) 0.0254(14) 0.0162(12) 0.0022(10) 0.0073(11) 0.0080(10)
F53A 0.0356(14) 0.0376(15) 0.0308(13) 0.0043(11) 0.0234(12) 0.0171(11)
F54A 0.0234(13) 0.0385(16) 0.0443(15) -0.0012(11) 0.0201(12) 0.0111(12)
F55A 0.0182(12) 0.0335(15) 0.0350(14) 0.0005(11) 0.0042(12) 0.0113(11)
F56A 0.0247(12) 0.0366(15) 0.0170(12) -0.0012(11) 0.0050(10) 0.0135(11)
F62A 0.0313(13) 0.0225(14) 0.0144(12) 0.0051(10) 0.0023(11) 0.0056(10)
F63A 0.0546(16) 0.0209(14) 0.0217(13) 0.0140(12) 0.0169(12) 0.0035(11)
F64A 0.0411(14) 0.0285(15) 0.0375(14) 0.0197(12) 0.0204(12) 0.0162(12)
F65A 0.0240(13) 0.0342(15) 0.0275(13) 0.0072(11) 0.0067(12) 0.0139(11)
F66A 0.0240(12) 0.0273(14) 0.0156(12) 0.0029(10) 0.0036(10) 0.0022(10)
F72A 0.0164(11) 0.0222(13) 0.0207(12) 0.0016(9) 0.0107(10) 0.0028(10)
F73A 0.0259(12) 0.0213(13) 0.0260(12) 0.0024(10) 0.0158(11) -0.0019(10)
F74A 0.0270(13) 0.0262(15) 0.0320(14) -0.0067(11) 0.0102(12) -0.0099(12)
F75A 0.0195(13) 0.0352(16) 0.0559(17) -0.0089(11) 0.0189(12) -0.0098(13)
F76A 0.0243(13) 0.0259(14) 0.0385(14) -0.0010(10) 0.0223(12) -0.0009(11)
O1 0.0105(14) 0.0235(16) 0.0148(14) 0.0022(11) 0.0041(12) 0.0056(12)
O1A 0.0208(14) 0.0165(16) 0.0171(14) 0.0042(12) 0.0105(12) 0.0078(12)

_geom_special_details            
;

All esds (except the esd in the dihedral angle between two l.s. planes)
are estimated using the full covariance matrix.  The cell esds are taken
into account individually in the estimation of esds in distances, angles
and torsion angles; correlations between esds in cell parameters are only
used when they are defined by crystal symmetry.  An approximate (isotropic)
treatment of cell esds is used for estimating esds involving l.s. planes.
;

loop_
_geom_bond_atom_site_label_1
_geom_bond_atom_site_label_2
_geom_bond_site_symmetry_2
_geom_bond_distance
_geom_bond_publ_flag
B1 O1 . 1.523(5) ?
B1 C51 . 1.629(6) ?
B1 C71 . 1.646(6) ?
B1 C61 . 1.649(5) ?
B1A O1A . 1.524(5) ?
B1A C71A . 1.638(5) ?
B1A C51A . 1.653(5) ?
B1A C61A . 1.656(6) ?
C1 C21 . 1.435(5) ?
C1 C11 . 1.445(5) ?
C1 C31 . 1.457(5) ?
C11 C16 . 1.412(5) ?
C11 C12 . 1.416(5) ?
C12 C13 . 1.380(5) ?
C12 H12 . 0.95 ?
C13 C14 . 1.389(6) ?
C13 H13 . 0.95 ?
C14 C15 . 1.396(6) ?
C14 H14 . 0.95 ?
C15 C16 . 1.366(5) ?
C15 H15 . 0.95 ?
C16 H16 . 0.95 ?
C21 C22 . 1.410(5) ?
C21 C26 . 1.413(5) ?
C22 C23 . 1.365(5) ?
C22 H22 . 0.95 ?
C23 C24 . 1.390(5) ?
C23 H23 . 0.95 ?
C24 C25 . 1.383(6) ?
C24 H24 . 0.95 ?
C25 C26 . 1.374(5) ?
C25 H25 . 0.95 ?
C26 H26 . 0.95 ?
C31 C32 . 1.400(5) ?
C31 C36 . 1.405(5) ?
C32 C33 . 1.386(5) ?
C32 H32 . 0.95 ?
C33 C34 . 1.377(6) ?
C33 H33 . 0.95 ?
C34 C35 . 1.398(6) ?
C34 H34 . 0.95 ?
C35 C36 . 1.386(5) ?
C35 H35 . 0.95 ?
C36 H36 . 0.95 ?
C41 O1 . 1.308(4) ?
C41 C43 2_566 1.421(5) ?
C41 C42 . 1.427(5) ?
C42 C43 . 1.353(5) ?
C42 H42 . 0.95 ?
C43 C41 2_566 1.421(5) ?
C43 H43 . 0.95 ?
C51 C56 . 1.389(5) ?
C51 C52 . 1.394(5) ?
C52 F52 . 1.352(4) ?
C52 C53 . 1.364(5) ?
C53 F53 . 1.347(4) ?
C53 C54 . 1.383(5) ?
C54 F54 . 1.353(4) ?
C54 C55 . 1.359(5) ?
C55 F55 . 1.352(4) ?
C55 C56 . 1.386(5) ?
C56 F56 . 1.356(4) ?
C61 C66 . 1.373(5) ?
C61 C62 . 1.387(5) ?
C62 F62 . 1.356(4) ?
C62 C63 . 1.381(5) ?
C63 F63 . 1.348(4) ?
C63 C64 . 1.363(5) ?
C64 F64 . 1.345(4) ?
C64 C65 . 1.373(5) ?
C65 F65 . 1.352(4) ?
C65 C66 . 1.387(5) ?
C66 F66 . 1.369(4) ?
C71 C72 . 1.386(5) ?
C71 C76 . 1.391(5) ?
C72 F72 . 1.361(4) ?
C72 C73 . 1.378(5) ?
C73 F73 . 1.352(4) ?
C73 C74 . 1.370(5) ?
C74 F74 . 1.347(4) ?
C74 C75 . 1.358(5) ?
C75 F75 . 1.360(4) ?
C75 C76 . 1.393(5) ?
C76 F76 . 1.352(4) ?
C41A O1A . 1.303(4) ?
C41A C42A . 1.423(5) ?
C41A C43A 2_767 1.434(5) ?
C42A C43A . 1.348(5) ?
C42A H42A . 0.95 ?
C43A C41A 2_767 1.434(5) ?
C43A H43A . 0.95 ?
C51A C56A . 1.378(5) ?
C51A C52A . 1.389(5) ?
C52A F52A . 1.352(4) ?
C52A C53A . 1.384(5) ?
C53A F53A . 1.350(4) ?
C53A C54A . 1.372(5) ?
C54A F54A . 1.343(4) ?
C54A C55A . 1.376(5) ?
C55A F55A . 1.350(4) ?
C55A C56A . 1.379(5) ?
C56A F56A . 1.356(4) ?
C61A C66A . 1.387(5) ?
C61A C62A . 1.390(5) ?
C62A F62A . 1.350(4) ?
C62A C63A . 1.381(5) ?
C63A F63A . 1.354(4) ?
C63A C64A . 1.366(5) ?
C64A F64A . 1.341(4) ?
C64A C65A . 1.384(5) ?
C65A F65A . 1.352(4) ?
C65A C66A . 1.382(5) ?
C66A F66A . 1.350(4) ?
C71A C72A . 1.382(5) ?
C71A C76A . 1.399(5) ?
C72A F72A . 1.365(4) ?
C72A C73A . 1.375(5) ?
C73A F73A . 1.358(4) ?
C73A C74A . 1.367(5) ?
C74A F74A . 1.340(4) ?
C74A C75A . 1.376(5) ?
C75A F75A . 1.350(4) ?
C75A C76A . 1.367(5) ?
C76A F76A . 1.360(4) ?

loop_
_geom_angle_atom_site_label_1
_geom_angle_atom_site_label_2
_geom_angle_atom_site_label_3
_geom_angle_site_symmetry_1
_geom_angle_site_symmetry_3
_geom_angle
_geom_angle_publ_flag
O1 B1 C51 . . 113.3(3) ?
O1 B1 C71 . . 104.7(3) ?
C51 B1 C71 . . 114.9(3) ?
O1 B1 C61 . . 101.9(3) ?
C51 B1 C61 . . 107.8(3) ?
C71 B1 C61 . . 113.4(3) ?
O1A B1A C71A . . 106.6(3) ?
O1A B1A C51A . . 112.3(3) ?
C71A B1A C51A . . 115.0(3) ?
O1A B1A C61A . . 102.4(3) ?
C71A B1A C61A . . 112.8(3) ?
C51A B1A C61A . . 107.0(3) ?
C21 C1 C11 . . 120.8(3) ?
C21 C1 C31 . . 120.9(3) ?
C11 C1 C31 . . 118.3(3) ?
C16 C11 C12 . . 118.3(4) ?
C16 C11 C1 . . 119.8(3) ?
C12 C11 C1 . . 121.8(4) ?
C13 C12 C11 . . 120.6(4) ?
C13 C12 H12 . . 119.7 ?
C11 C12 H12 . . 119.7 ?
C12 C13 C14 . . 119.4(4) ?
C12 C13 H13 . . 120.3 ?
C14 C13 H13 . . 120.3 ?
C13 C14 C15 . . 120.9(4) ?
C13 C14 H14 . . 119.5 ?
C15 C14 H14 . . 119.5 ?
C16 C15 C14 . . 119.9(4) ?
C16 C15 H15 . . 120.1 ?
C14 C15 H15 . . 120.1 ?
C15 C16 C11 . . 120.8(4) ?
C15 C16 H16 . . 119.6 ?
C11 C16 H16 . . 119.6 ?
C22 C21 C26 . . 118.4(4) ?
C22 C21 C1 . . 121.4(3) ?
C26 C21 C1 . . 120.2(4) ?
C23 C22 C21 . . 120.3(4) ?
C23 C22 H22 . . 119.8 ?
C21 C22 H22 . . 119.8 ?
C22 C23 C24 . . 120.5(4) ?
C22 C23 H23 . . 119.7 ?
C24 C23 H23 . . 119.7 ?
C25 C24 C23 . . 120.3(4) ?
C25 C24 H24 . . 119.9 ?
C23 C24 H24 . . 119.9 ?
C26 C25 C24 . . 120.0(4) ?
C26 C25 H25 . . 120.0 ?
C24 C25 H25 . . 120.0 ?
C25 C26 C21 . . 120.5(4) ?
C25 C26 H26 . . 119.8 ?
C21 C26 H26 . . 119.8 ?
C32 C31 C36 . . 119.4(3) ?
C32 C31 C1 . . 120.1(4) ?
C36 C31 C1 . . 120.5(4) ?
C33 C32 C31 . . 119.9(4) ?
C33 C32 H32 . . 120.0 ?
C31 C32 H32 . . 120.0 ?
C34 C33 C32 . . 120.3(4) ?
C34 C33 H33 . . 119.9 ?
C32 C33 H33 . . 119.9 ?
C33 C34 C35 . . 120.7(4) ?
C33 C34 H34 . . 119.6 ?
C35 C34 H34 . . 119.6 ?
C36 C35 C34 . . 119.5(4) ?
C36 C35 H35 . . 120.3 ?
C34 C35 H35 . . 120.3 ?
C35 C36 C31 . . 120.1(4) ?
C35 C36 H36 . . 119.9 ?
C31 C36 H36 . . 119.9 ?
O1 C41 C43 . 2_566 115.9(3) ?
O1 C41 C42 . . 124.0(3) ?
C43 C41 C42 2_566 . 120.1(3) ?
C43 C42 C41 . . 119.0(3) ?
C43 C42 H42 . . 120.5 ?
C41 C42 H42 . . 120.5 ?
C42 C43 C41 . 2_566 121.0(3) ?
C42 C43 H43 . . 119.5 ?
C41 C43 H43 2_566 . 119.5 ?
C56 C51 C52 . . 113.4(3) ?
C56 C51 B1 . . 128.0(3) ?
C52 C51 B1 . . 118.5(3) ?
F52 C52 C53 . . 117.3(3) ?
F52 C52 C51 . . 118.3(3) ?
C53 C52 C51 . . 124.4(4) ?
F53 C53 C52 . . 120.8(4) ?
F53 C53 C54 . . 119.7(4) ?
C52 C53 C54 . . 119.5(4) ?
F54 C54 C55 . . 120.7(4) ?
F54 C54 C53 . . 120.2(4) ?
C55 C54 C53 . . 119.1(4) ?
F55 C55 C54 . . 119.8(4) ?
F55 C55 C56 . . 120.4(3) ?
C54 C55 C56 . . 119.8(4) ?
F56 C56 C55 . . 115.5(3) ?
F56 C56 C51 . . 120.8(3) ?
C55 C56 C51 . . 123.6(4) ?
C66 C61 C62 . . 114.0(3) ?
C66 C61 B1 . . 127.1(3) ?
C62 C61 B1 . . 118.9(3) ?
F62 C62 C63 . . 116.1(3) ?
F62 C62 C61 . . 120.0(3) ?
C63 C62 C61 . . 123.9(3) ?
F63 C63 C64 . . 120.2(3) ?
F63 C63 C62 . . 120.4(3) ?
C64 C63 C62 . . 119.4(3) ?
F64 C64 C63 . . 121.1(3) ?
F64 C64 C65 . . 119.5(4) ?
C63 C64 C65 . . 119.4(3) ?
F65 C65 C64 . . 120.4(3) ?
F65 C65 C66 . . 120.4(3) ?
C64 C65 C66 . . 119.2(4) ?
F66 C66 C61 . . 120.9(3) ?
F66 C66 C65 . . 115.1(3) ?
C61 C66 C65 . . 124.0(3) ?
C72 C71 C76 . . 113.2(3) ?
C72 C71 B1 . . 118.9(3) ?
C76 C71 B1 . . 127.8(3) ?
F72 C72 C73 . . 115.5(3) ?
F72 C72 C71 . . 119.4(3) ?
C73 C72 C71 . . 125.0(3) ?
F73 C73 C74 . . 120.1(3) ?
F73 C73 C72 . . 120.8(3) ?
C74 C73 C72 . . 119.1(4) ?
F74 C74 C75 . . 120.3(3) ?
F74 C74 C73 . . 120.5(4) ?
C75 C74 C73 . . 119.1(4) ?
C74 C75 F75 . . 120.0(3) ?
C74 C75 C76 . . 120.4(3) ?
F75 C75 C76 . . 119.6(4) ?
F76 C76 C71 . . 121.4(3) ?
F76 C76 C75 . . 115.4(3) ?
C71 C76 C75 . . 123.1(4) ?
O1A C41A C42A . . 117.7(3) ?
O1A C41A C43A . 2_767 124.3(3) ?
C42A C41A C43A . 2_767 118.0(3) ?
C43A C42A C41A . . 122.2(3) ?
C43A C42A H42A . . 118.9 ?
C41A C42A H42A . . 118.9 ?
C42A C43A C41A . 2_767 119.8(3) ?
C42A C43A H43A . . 120.1 ?
C41A C43A H43A 2_767 . 120.1 ?
C56A C51A C52A . . 114.0(3) ?
C56A C51A B1A . . 127.8(3) ?
C52A C51A B1A . . 118.1(3) ?
F52A C52A C53A . . 116.2(3) ?
F52A C52A C51A . . 119.7(3) ?
C53A C52A C51A . . 124.1(4) ?
F53A C53A C54A . . 119.6(3) ?
F53A C53A C52A . . 121.3(3) ?
C54A C53A C52A . . 119.1(3) ?
F54A C54A C53A . . 120.9(3) ?
F54A C54A C55A . . 119.9(4) ?
C53A C54A C55A . . 119.3(3) ?
F55A C55A C54A . . 119.9(3) ?
F55A C55A C56A . . 120.6(3) ?
C54A C55A C56A . . 119.6(4) ?
F56A C56A C51A . . 120.8(3) ?
F56A C56A C55A . . 115.2(3) ?
C51A C56A C55A . . 124.0(3) ?
C66A C61A C62A . . 113.8(3) ?
C66A C61A B1A . . 126.6(3) ?
C62A C61A B1A . . 119.5(3) ?
F62A C62A C63A . . 116.0(3) ?
F62A C62A C61A . . 120.3(3) ?
C63A C62A C61A . . 123.7(4) ?
F63A C63A C64A . . 119.1(3) ?
F63A C63A C62A . . 120.7(4) ?
C64A C63A C62A . . 120.2(3) ?
F64A C64A C63A . . 121.0(3) ?
F64A C64A C65A . . 120.3(4) ?
C63A C64A C65A . . 118.7(3) ?
F65A C65A C66A . . 120.4(3) ?
F65A C65A C64A . . 120.1(3) ?
C66A C65A C64A . . 119.5(3) ?
F66A C66A C65A . . 115.1(3) ?
F66A C66A C61A . . 120.9(3) ?
C65A C66A C61A . . 124.0(3) ?
C72A C71A C76A . . 112.5(3) ?
C72A C71A B1A . . 128.7(3) ?
C76A C71A B1A . . 118.9(3) ?
F72A C72A C73A . . 115.6(3) ?
F72A C72A C71A . . 119.8(3) ?
C73A C72A C71A . . 124.6(3) ?
F73A C73A C74A . . 119.7(3) ?
F73A C73A C72A . . 120.3(3) ?
C74A C73A C72A . . 120.0(3) ?
F74A C74A C73A . . 120.7(3) ?
F74A C74A C75A . . 120.7(3) ?
C73A C74A C75A . . 118.5(4) ?
F75A C75A C76A . . 120.9(3) ?
F75A C75A C74A . . 119.5(3) ?
C76A C75A C74A . . 119.6(3) ?
F76A C76A C75A . . 116.3(3) ?
F76A C76A C71A . . 118.9(3) ?
C75A C76A C71A . . 124.7(3) ?
C41 O1 B1 . . 127.7(3) ?
C41A O1A B1A . . 126.8(3) ?

loop_
_geom_torsion_atom_site_label_1
_geom_torsion_atom_site_label_2
_geom_torsion_atom_site_label_3
_geom_torsion_atom_site_label_4
_geom_torsion_site_symmetry_1
_geom_torsion_site_symmetry_2
_geom_torsion_site_symmetry_3
_geom_torsion_site_symmetry_4
_geom_torsion
_geom_torsion_publ_flag
C21 C1 C11 C16 . . . . 142.3(4) ?
C31 C1 C11 C16 . . . . -36.7(6) ?
C21 C1 C11 C12 . . . . -34.9(6) ?
C31 C1 C11 C12 . . . . 146.1(4) ?
C16 C11 C12 C13 . . . . 1.2(6) ?
C1 C11 C12 C13 . . . . 178.4(4) ?
C11 C12 C13 C14 . . . . -2.1(7) ?
C12 C13 C14 C15 . . . . 1.0(7) ?
C13 C14 C15 C16 . . . . 1.0(7) ?
C14 C15 C16 C11 . . . . -1.9(7) ?
C12 C11 C16 C15 . . . . 0.8(6) ?
C1 C11 C16 C15 . . . . -176.4(4) ?
C11 C1 C21 C22 . . . . 153.9(4) ?
C31 C1 C21 C22 . . . . -27.2(5) ?
C11 C1 C21 C26 . . . . -27.2(5) ?
C31 C1 C21 C26 . . . . 151.7(4) ?
C26 C21 C22 C23 . . . . -1.1(5) ?
C1 C21 C22 C23 . . . . 177.8(4) ?
C21 C22 C23 C24 . . . . 0.2(6) ?
C22 C23 C24 C25 . . . . 1.1(7) ?
C23 C24 C25 C26 . . . . -1.3(7) ?
C24 C25 C26 C21 . . . . 0.3(6) ?
C22 C21 C26 C25 . . . . 0.9(6) ?
C1 C21 C26 C25 . . . . -178.1(4) ?
C21 C1 C31 C32 . . . . -34.5(5) ?
C11 C1 C31 C32 . . . . 144.5(4) ?
C21 C1 C31 C36 . . . . 147.4(4) ?
C11 C1 C31 C36 . . . . -33.7(5) ?
C36 C31 C32 C33 . . . . 1.3(6) ?
C1 C31 C32 C33 . . . . -176.9(4) ?
C31 C32 C33 C34 . . . . -1.4(6) ?
C32 C33 C34 C35 . . . . -0.1(6) ?
C33 C34 C35 C36 . . . . 1.6(6) ?
C34 C35 C36 C31 . . . . -1.7(6) ?
C32 C31 C36 C35 . . . . 0.2(6) ?
C1 C31 C36 C35 . . . . 178.4(4) ?
O1 C41 C42 C43 . . . . -179.7(3) ?
C43 C41 C42 C43 2_566 . . . 0.6(6) ?
C41 C42 C43 C41 . . . 2_566 -0.6(6) ?
O1 B1 C51 C56 . . . . -0.7(5) ?
C71 B1 C51 C56 . . . . -121.1(4) ?
C61 B1 C51 C56 . . . . 111.3(4) ?
O1 B1 C51 C52 . . . . -177.9(3) ?
C71 B1 C51 C52 . . . . 61.8(4) ?
C61 B1 C51 C52 . . . . -65.8(4) ?
C56 C51 C52 F52 . . . . -179.3(3) ?
B1 C51 C52 F52 . . . . -1.7(4) ?
C56 C51 C52 C53 . . . . 3.2(5) ?
B1 C51 C52 C53 . . . . -179.2(3) ?
F52 C52 C53 F53 . . . . -0.2(5) ?
C51 C52 C53 F53 . . . . 177.3(3) ?
F52 C52 C53 C54 . . . . -178.8(3) ?
C51 C52 C53 C54 . . . . -1.3(5) ?
F53 C53 C54 F54 . . . . -0.7(5) ?
C52 C53 C54 F54 . . . . 177.9(3) ?
F53 C53 C54 C55 . . . . -178.9(3) ?
C52 C53 C54 C55 . . . . -0.3(5) ?
F54 C54 C55 F55 . . . . 2.2(5) ?
C53 C54 C55 F55 . . . . -179.6(3) ?
F54 C54 C55 C56 . . . . -178.6(3) ?
C53 C54 C55 C56 . . . . -0.4(5) ?
F55 C55 C56 F56 . . . . 0.4(4) ?
C54 C55 C56 F56 . . . . -178.8(3) ?
F55 C55 C56 C51 . . . . -178.1(3) ?
C54 C55 C56 C51 . . . . 2.7(5) ?
C52 C51 C56 F56 . . . . 177.7(3) ?
B1 C51 C56 F56 . . . . 0.4(5) ?
C52 C51 C56 C55 . . . . -3.9(5) ?
B1 C51 C56 C55 . . . . 178.8(3) ?
O1 B1 C61 C66 . . . . -130.7(4) ?
C51 B1 C61 C66 . . . . 109.8(4) ?
C71 B1 C61 C66 . . . . -18.7(5) ?
O1 B1 C61 C62 . . . . 47.5(4) ?
C51 B1 C61 C62 . . . . -72.1(4) ?
C71 B1 C61 C62 . . . . 159.4(3) ?
C66 C61 C62 F62 . . . . -177.3(3) ?
B1 C61 C62 F62 . . . . 4.3(5) ?
C66 C61 C62 C63 . . . . 2.9(5) ?
B1 C61 C62 C63 . . . . -175.5(3) ?
F62 C62 C63 F63 . . . . -0.9(5) ?
C61 C62 C63 F63 . . . . 178.9(3) ?
F62 C62 C63 C64 . . . . 178.7(3) ?
C61 C62 C63 C64 . . . . -1.5(6) ?
F63 C63 C64 F64 . . . . 0.8(6) ?
C62 C63 C64 F64 . . . . -178.8(3) ?
F63 C63 C64 C65 . . . . 178.9(3) ?
C62 C63 C64 C65 . . . . -0.7(6) ?
F64 C64 C65 F65 . . . . -0.3(5) ?
C63 C64 C65 F65 . . . . -178.4(3) ?
F64 C64 C65 C66 . . . . 179.4(3) ?
C63 C64 C65 C66 . . . . 1.4(6) ?
C62 C61 C66 F66 . . . . 178.3(3) ?
B1 C61 C66 F66 . . . . -3.5(6) ?
C62 C61 C66 C65 . . . . -2.2(5) ?
B1 C61 C66 C65 . . . . 176.0(4) ?
F65 C65 C66 F66 . . . . -0.5(5) ?
C64 C65 C66 F66 . . . . 179.7(3) ?
F65 C65 C66 C61 . . . . 179.9(3) ?
C64 C65 C66 C61 . . . . 0.2(6) ?
O1 B1 C71 C72 . . . . 55.2(4) ?
C51 B1 C71 C72 . . . . -179.8(3) ?
C61 B1 C71 C72 . . . . -55.0(4) ?
O1 B1 C71 C76 . . . . -120.9(4) ?
C51 B1 C71 C76 . . . . 4.1(5) ?
C61 B1 C71 C76 . . . . 128.9(4) ?
C76 C71 C72 F72 . . . . 179.7(3) ?
B1 C71 C72 F72 . . . . 3.0(5) ?
C76 C71 C72 C73 . . . . 0.9(5) ?
B1 C71 C72 C73 . . . . -175.7(3) ?
F72 C72 C73 F73 . . . . -0.3(5) ?
C71 C72 C73 F73 . . . . 178.5(3) ?
F72 C72 C73 C74 . . . . 179.7(3) ?
C71 C72 C73 C74 . . . . -1.5(6) ?
F73 C73 C74 F74 . . . . -1.2(5) ?
C72 C73 C74 F74 . . . . 178.8(3) ?
F73 C73 C74 C75 . . . . -179.6(3) ?
C72 C73 C74 C75 . . . . 0.4(6) ?
F74 C74 C75 F75 . . . . 0.5(6) ?
C73 C74 C75 F75 . . . . 179.0(3) ?
F74 C74 C75 C76 . . . . -177.3(3) ?
C73 C74 C75 C76 . . . . 1.2(6) ?
C72 C71 C76 F76 . . . . -176.6(3) ?
B1 C71 C76 F76 . . . . -0.4(6) ?
C72 C71 C76 C75 . . . . 0.8(5) ?
B1 C71 C76 C75 . . . . 177.0(4) ?
C74 C75 C76 F76 . . . . 175.7(3) ?
F75 C75 C76 F76 . . . . -2.1(5) ?
C74 C75 C76 C71 . . . . -1.8(6) ?
F75 C75 C76 C71 . . . . -179.7(3) ?
O1A C41A C42A C43A . . . . 179.9(3) ?
C43A C41A C42A C43A 2_767 . . . -0.6(6) ?
C41A C42A C43A C41A . . . 2_767 0.6(6) ?
O1A B1A C51A C56A . . . . 0.7(5) ?
C71A B1A C51A C56A . . . . -121.5(4) ?
C61A B1A C51A C56A . . . . 112.3(4) ?
O1A B1A C51A C52A . . . . -177.5(3) ?
C71A B1A C51A C52A . . . . 60.3(4) ?
C61A B1A C51A C52A . . . . -65.9(4) ?
C56A C51A C52A F52A . . . . -179.0(3) ?
B1A C51A C52A F52A . . . . -0.6(5) ?
C56A C51A C52A C53A . . . . 2.0(5) ?
B1A C51A C52A C53A . . . . -179.6(3) ?
F52A C52A C53A F53A . . . . -1.3(5) ?
C51A C52A C53A F53A . . . . 177.7(3) ?
F52A C52A C53A C54A . . . . -179.6(3) ?
C51A C52A C53A C54A . . . . -0.6(6) ?
F53A C53A C54A F54A . . . . 2.2(5) ?
C52A C53A C54A F54A . . . . -179.5(3) ?
F53A C53A C54A C55A . . . . -178.8(3) ?
C52A C53A C54A C55A . . . . -0.5(5) ?
F54A C54A C55A F55A . . . . -0.4(5) ?
C53A C54A C55A F55A . . . . -179.4(3) ?
F54A C54A C55A C56A . . . . 179.0(3) ?
C53A C54A C55A C56A . . . . 0.0(6) ?
C52A C51A C56A F56A . . . . 177.7(3) ?
B1A C51A C56A F56A . . . . -0.6(6) ?
C52A C51A C56A C55A . . . . -2.5(5) ?
B1A C51A C56A C55A . . . . 179.3(4) ?
F55A C55A C56A F56A . . . . 0.9(5) ?
C54A C55A C56A F56A . . . . -178.6(3) ?
F55A C55A C56A C51A . . . . -179.0(3) ?
C54A C55A C56A C51A . . . . 1.6(6) ?
O1A B1A C61A C66A . . . . -130.3(4) ?
C71A B1A C61A C66A . . . . -16.1(5) ?
C51A B1A C61A C66A . . . . 111.4(4) ?
O1A B1A C61A C62A . . . . 47.9(4) ?
C71A B1A C61A C62A . . . . 162.2(3) ?
C51A B1A C61A C62A . . . . -70.3(4) ?
C66A C61A C62A F62A . . . . -176.6(3) ?
B1A C61A C62A F62A . . . . 4.9(5) ?
C66A C61A C62A C63A . . . . 2.4(5) ?
B1A C61A C62A C63A . . . . -176.1(3) ?
F62A C62A C63A F63A . . . . -0.6(5) ?
C61A C62A C63A F63A . . . . -179.6(3) ?
F62A C62A C63A C64A . . . . 179.1(3) ?
C61A C62A C63A C64A . . . . 0.1(6) ?
F63A C63A C64A F64A . . . . -1.8(5) ?
C62A C63A C64A F64A . . . . 178.5(3) ?
F63A C63A C64A C65A . . . . 178.4(3) ?
C62A C63A C64A C65A . . . . -1.3(6) ?
F64A C64A C65A F65A . . . . 2.0(5) ?
C63A C64A C65A F65A . . . . -178.3(3) ?
F64A C64A C65A C66A . . . . -179.8(3) ?
C63A C64A C65A C66A . . . . -0.1(5) ?
F65A C65A C66A F66A . . . . 0.6(5) ?
C64A C65A C66A F66A . . . . -177.6(3) ?
F65A C65A C66A C61A . . . . -178.9(3) ?
C64A C65A C66A C61A . . . . 2.9(6) ?
C62A C61A C66A F66A . . . . 176.6(3) ?
B1A C61A C66A F66A . . . . -5.1(5) ?
C62A C61A C66A C65A . . . . -3.9(5) ?
B1A C61A C66A C65A . . . . 174.5(3) ?
O1A B1A C71A C72A . . . . -120.5(4) ?
C51A B1A C71A C72A . . . . 4.7(6) ?
C61A B1A C71A C72A . . . . 127.9(4) ?
O1A B1A C71A C76A . . . . 58.8(4) ?
C51A B1A C71A C76A . . . . -175.9(3) ?
C61A B1A C71A C76A . . . . -52.8(5) ?
C76A C71A C72A F72A . . . . -175.8(3) ?
B1A C71A C72A F72A . . . . 3.6(6) ?
C76A C71A C72A C73A . . . . 2.9(6) ?
B1A C71A C72A C73A . . . . -177.7(4) ?
F72A C72A C73A F73A . . . . -0.3(5) ?
C71A C72A C73A F73A . . . . -179.1(3) ?
F72A C72A C73A C74A . . . . 178.0(3) ?
C71A C72A C73A C74A . . . . -0.7(6) ?
F73A C73A C74A F74A . . . . -1.0(6) ?
C72A C73A C74A F74A . . . . -179.4(3) ?
F73A C73A C74A C75A . . . . 176.9(4) ?
C72A C73A C74A C75A . . . . -1.5(6) ?
F74A C74A C75A F75A . . . . -0.8(6) ?
C73A C74A C75A F75A . . . . -178.7(4) ?
F74A C74A C75A C76A . . . . 179.1(4) ?
C73A C74A C75A C76A . . . . 1.2(6) ?
F75A C75A C76A F76A . . . . -0.6(6) ?
C74A C75A C76A F76A . . . . 179.5(4) ?
F75A C75A C76A C71A . . . . -178.8(4) ?
C74A C75A C76A C71A . . . . 1.3(7) ?
C72A C71A C76A F76A . . . . 178.6(3) ?
B1A C71A C76A F76A . . . . -0.8(5) ?
C72A C71A C76A C75A . . . . -3.2(6) ?
B1A C71A C76A C75A . . . . 177.3(4) ?
C43 C41 O1 B1 2_566 . . . -163.4(3) ?
C42 C41 O1 B1 . . . . 17.0(6) ?
C51 B1 O1 C41 . . . . -75.2(4) ?
C71 B1 O1 C41 . . . . 50.8(5) ?
C61 B1 O1 C41 . . . . 169.2(3) ?
C42A C41A O1A B1A . . . . -165.6(3) ?
C43A C41A O1A B1A 2_767 . . . 14.9(6) ?
C71A B1A O1A C41A . . . . 50.5(4) ?
C51A B1A O1A C41A . . . . -76.3(4) ?
C61A B1A O1A C41A . . . . 169.2(3) ?

_shelx_res_file                  
;


    erk8901.res created by SHELXL-2014/7


TITL erk8901.res in P-1
CELL  0.71073  13.7910  14.0959  18.1102  109.569  109.658   90.652
ZERR    2.000   0.0012   0.0013   0.0014    0.002    0.002    0.003
LATT 1
SFAC C  H  B  O  F
UNIT 122  38  4  4  60
SIZE 0.075 0.122 0.124
TEMP -173.160
ACTA
CONF

L.S. 20
BOND $H
FMAP 2
PLAN 10

OMIT     3   0   9
OMIT     1   1   0
OMIT    -2  -4   7
OMIT     1   1   1
OMIT     2   0   2
OMIT     0  -1   5
OMIT     2  -1   3

ABIN
WGHT    0.051100    0.710500
FVAR       0.40106
B1    3    0.280124    0.447608    0.593353    11.00000    0.01055    0.02250 =
         0.01836    0.00708    0.00321    0.00170
B1A   3    0.941619    0.677162    0.872807    11.00000    0.01993    0.01683 =
         0.01824    0.00735    0.00944    0.00163
C1    1    0.170136    0.023620    0.730400    11.00000    0.02830    0.01414 =
         0.02504    0.00831    0.00859    0.00692
C11   1    0.248852    0.076952    0.812129    11.00000    0.02769    0.02450 =
         0.02185    0.00777    0.01018    0.00101
C12   1    0.226232    0.153064    0.875999    11.00000    0.02892    0.02772 =
         0.02208    0.00785    0.00669    0.00549
AFIX  43
H12   2    0.158067    0.171222    0.864944    11.00000   -1.20000
AFIX   0
C13   1    0.302264    0.201110    0.954150    11.00000    0.03776    0.03567 =
         0.01619   -0.00118    0.00888    0.00418
AFIX  43
H13   2    0.287293    0.253706    0.996163    11.00000   -1.20000
AFIX   0
C14   1    0.400831    0.171921    0.970851    11.00000    0.03608    0.04850 =
         0.02075    0.00008   -0.00163   -0.00138
AFIX  43
H14   2    0.452939    0.204166    1.024905    11.00000   -1.20000
AFIX   0
C15   1    0.424425    0.095858    0.909322    11.00000    0.02613    0.04260 =
         0.02695    0.00214    0.00505    0.00554
AFIX  43
H15   2    0.491838    0.075829    0.921854    11.00000   -1.20000
AFIX   0
C16   1    0.350350    0.050276    0.831034    11.00000    0.03002    0.02952 =
         0.01825    0.00023    0.00448    0.00220
AFIX  43
H16   2    0.367338    0.000037    0.788819    11.00000   -1.20000
AFIX   0
C21   1    0.064445    0.000036    0.721673    11.00000    0.02699    0.00967 =
         0.01722    0.00399    0.00333   -0.00134
C22   1   -0.018998   -0.012670    0.646453    11.00000    0.02993    0.01765 =
         0.02159    0.00564    0.01388    0.00242
AFIX  43
H22   2   -0.005812   -0.003284    0.600965    11.00000   -1.20000
AFIX   0
C23   1   -0.118638   -0.038395    0.638700    11.00000    0.02984    0.02569 =
         0.02519    0.00852    0.00551    0.00003
AFIX  43
H23   2   -0.174351   -0.046962    0.587754    11.00000   -1.20000
AFIX   0
C24   1   -0.139183   -0.052144    0.704763    11.00000    0.02702    0.04930 =
         0.03801    0.02044    0.01056   -0.00807
AFIX  43
H24   2   -0.208659   -0.071209    0.698387    11.00000   -1.20000
AFIX   0
C25   1   -0.058917   -0.038190    0.779757    11.00000    0.04060    0.04456 =
         0.02884    0.01535    0.01454   -0.00728
AFIX  43
H25   2   -0.073502   -0.046253    0.825149    11.00000   -1.20000
AFIX   0
C26   1    0.041917   -0.012669    0.788635    11.00000    0.03454    0.02026 =
         0.02322    0.01003    0.00577   -0.00071
AFIX  43
H26   2    0.096859   -0.003503    0.840145    11.00000   -1.20000
AFIX   0
C31   1    0.201172   -0.007112    0.657359    11.00000    0.01815    0.01851 =
         0.02172    0.00353    0.00279    0.00098
C32   1    0.153980   -0.098747    0.590544    11.00000    0.02150    0.02756 =
         0.02419    0.00928    0.00478    0.00664
AFIX  43
H32   2    0.099278   -0.139321    0.591523    11.00000   -1.20000
AFIX   0
C33   1    0.187136   -0.130212    0.522974    11.00000    0.02765    0.02422 =
         0.02425    0.00054    0.00829    0.00213
AFIX  43
H33   2    0.156110   -0.193133    0.478267    11.00000   -1.20000
AFIX   0
C34   1    0.264842   -0.070666    0.520374    11.00000    0.03604    0.03809 =
         0.02477    0.01114    0.01054    0.01032
AFIX  43
H34   2    0.287075   -0.092922    0.473810    11.00000   -1.20000
AFIX   0
C35   1    0.311384    0.022196    0.585515    11.00000    0.03103    0.03603 =
         0.03240    0.01370    0.01488    0.00396
AFIX  43
H35   2    0.363733    0.063721    0.582647    11.00000   -1.20000
AFIX   0
C36   1    0.280533    0.053186    0.654313    11.00000    0.02432    0.02439 =
         0.02429    0.00881    0.00619    0.00296
AFIX  43
H36   2    0.313113    0.115330    0.699512    11.00000   -1.20000
AFIX   0
C41   1    0.099491    0.474460    0.511268    11.00000    0.01206    0.01636 =
         0.01844    0.00704    0.00635   -0.00182
C42   1    0.076177    0.535444    0.582174    11.00000    0.01822    0.01978 =
         0.01099    0.00357    0.00504   -0.00261
AFIX  43
H42   2    0.128269    0.558898    0.636847    11.00000   -1.20000
AFIX   0
C43   1   -0.021307    0.559351    0.570324    11.00000    0.01626    0.01707 =
         0.01443    0.00387    0.00944    0.00082
AFIX  43
H43   2   -0.037687    0.599332    0.617266    11.00000   -1.20000
AFIX   0
C51   1    0.341584    0.561099    0.654502    11.00000    0.01250    0.02019 =
         0.01166    0.00430    0.00886    0.00416
C52   1    0.427141    0.571152    0.726252    11.00000    0.01864    0.01818 =
         0.01931    0.00419    0.01207    0.00437
C53   1    0.484560    0.661553    0.783024    11.00000    0.01104    0.03899 =
         0.01000    0.00322    0.00417    0.00305
C54   1    0.459578    0.750672    0.769675    11.00000    0.01506    0.02207 =
         0.02114   -0.00306    0.01016   -0.00251
C55   1    0.378417    0.746071    0.699898    11.00000    0.01769    0.01932 =
         0.02464    0.00978    0.01499    0.00543
C56   1    0.322486    0.652739    0.643090    11.00000    0.01338    0.02111 =
         0.01255    0.00307    0.00818   -0.00074
C61   1    0.359725    0.383050    0.551848    11.00000    0.00930    0.01575 =
         0.01316    0.00063    0.00022   -0.00153
C62   1    0.382756    0.407234    0.490823    11.00000    0.01400    0.01353 =
         0.01390    0.00672    0.00357    0.00352
C63   1    0.442591    0.354046    0.447768    11.00000    0.01475    0.02303 =
         0.01860    0.00836    0.00747   -0.00063
C64   1    0.484521    0.273981    0.466285    11.00000    0.01644    0.02899 =
         0.01643    0.00175    0.01052    0.00532
C65   1    0.467460    0.248364    0.528123    11.00000    0.02000    0.01623 =
         0.02406    0.01101    0.00734    0.00753
C66   1    0.405982    0.303337    0.569166    11.00000    0.01635    0.03037 =
         0.01298    0.00732    0.00698    0.00314
C71   1    0.227294    0.387843    0.637541    11.00000    0.01003    0.02399 =
         0.01696    0.00638    0.00442    0.00241
C72   1    0.173730    0.290633    0.590204    11.00000    0.01739    0.02409 =
         0.01673    0.00623    0.00893    0.00284
C73   1    0.120420    0.234519    0.617335    11.00000    0.01305    0.01632 =
         0.02111    0.00253    0.00162   -0.00330
C74   1    0.120652    0.274738    0.697555    11.00000    0.01959    0.02761 =
         0.03775    0.02268    0.01461    0.00611
C75   1    0.172875    0.369068    0.747997    11.00000    0.02436    0.03272 =
         0.02203    0.01205    0.01598    0.00952
C76   1    0.223946    0.424903    0.718027    11.00000    0.01491    0.02298 =
         0.01776    0.00752    0.00712    0.00253
C41A  1    0.969843    0.581082    0.972228    11.00000    0.01873    0.01329 =
         0.01559    0.00446    0.00652    0.00118
C42A  1    0.938983    0.564397    1.034876    11.00000    0.01429    0.02206 =
         0.01698    0.00200    0.00917    0.00005
AFIX  43
H42A  2    0.897447    0.609309    1.058421    11.00000   -1.20000
AFIX   0
C43A  1    0.966678    0.487041    1.061951    11.00000    0.02339    0.01644 =
         0.02090    0.00944    0.01623    0.00830
AFIX  43
H43A  2    0.944231    0.477675    1.103521    11.00000   -1.20000
AFIX   0
C51A  1    1.059898    0.719735    0.884096    11.00000    0.01613    0.00936 =
         0.01184    0.00128    0.00579   -0.00025
C52A  1    1.072290    0.744273    0.819351    11.00000    0.01621    0.01388 =
         0.01615    0.00061    0.00623    0.00147
C53A  1    1.166835    0.780032    0.820419    11.00000    0.02747    0.01513 =
         0.01927    0.00652    0.01493    0.00240
C54A  1    1.254721    0.793499    0.889400    11.00000    0.01806    0.01780 =
         0.03102    0.00242    0.01543    0.00012
C55A  1    1.246601    0.771929    0.955963    11.00000    0.01285    0.01867 =
         0.02051    0.00457    0.00046    0.00251
C56A  1    1.150570    0.737157    0.952264    11.00000    0.02382    0.01942 =
         0.01715    0.00955    0.00964    0.00564
C61A  1    0.871765    0.771755    0.871450    11.00000    0.02201    0.02089 =
         0.01474    0.00495    0.00954    0.00132
C62A  1    0.891840    0.855570    0.944843    11.00000    0.01970    0.01703 =
         0.01580    0.00897    0.00608    0.00321
C63A  1    0.833948    0.935231    0.951124    11.00000    0.03453    0.01566 =
         0.01649    0.00424    0.01309    0.00269
C64A  1    0.751592    0.934643    0.882922    11.00000    0.02859    0.01183 =
         0.02921    0.01104    0.01694    0.01236
C65A  1    0.729087    0.854057    0.807640    11.00000    0.01147    0.02886 =
         0.01873    0.01377    0.00310    0.00214
C66A  1    0.790101    0.776749    0.803264    11.00000    0.01897    0.01498 =
         0.01244    0.00268    0.00728   -0.00526
C71A  1    0.886534    0.572037    0.792179    11.00000    0.01312    0.01352 =
         0.01996    0.00467    0.00862    0.00087
C72A  1    0.928232    0.511370    0.736258    11.00000    0.01359    0.01639 =
         0.01662    0.00670    0.00527    0.00045
C73A  1    0.874745    0.425720    0.668330    11.00000    0.02216    0.01461 =
         0.01860    0.00341    0.01181    0.00865
C74A  1    0.773285    0.394727    0.652876    11.00000    0.02242    0.01936 =
         0.02016    0.00052    0.00530    0.00185
C75A  1    0.727726    0.449635    0.707623    11.00000    0.01526    0.02024 =
         0.03447    0.00759    0.01097   -0.00030
C76A  1    0.783881    0.534105    0.774651    11.00000    0.02079    0.01872 =
         0.02509   -0.00172    0.01536    0.00464
F52   5    0.453349    0.486318    0.742850    11.00000    0.02395    0.02527 =
         0.02138    0.00747    0.00754    0.00843
F53   5    0.563777    0.665252    0.852695    11.00000    0.02342    0.03838 =
         0.02051   -0.00181    0.00176    0.00587
F54   5    0.513646    0.841290    0.826734    11.00000    0.02392    0.02659 =
         0.02826   -0.00816    0.01238   -0.00620
F55   5    0.353463    0.832520    0.685759    11.00000    0.03202    0.01935 =
         0.03062    0.00743    0.01565    0.00316
F56   5    0.244224    0.655747    0.574666    11.00000    0.02021    0.02569 =
         0.02038    0.01014    0.00469    0.00175
F62   5    0.345479    0.487134    0.470164    11.00000    0.02238    0.02763 =
         0.02481    0.01391    0.01369    0.00544
F63   5    0.460023    0.381333    0.388233    11.00000    0.02404    0.03643 =
         0.02387    0.01473    0.01723    0.00556
F64   5    0.544784    0.221606    0.426706    11.00000    0.03030    0.03686 =
         0.03278    0.01132    0.02307    0.01401
F65   5    0.510342    0.170841    0.548965    11.00000    0.03976    0.03900 =
         0.04224    0.02498    0.02523    0.02135
F66   5    0.392869    0.272165    0.629552    11.00000    0.02988    0.03424 =
         0.02524    0.01638    0.01794    0.01096
F72   5    0.170168    0.245213    0.509970    11.00000    0.02734    0.02336 =
         0.02159    0.00194    0.00788   -0.00436
F73   5    0.068446    0.140952    0.565952    11.00000    0.03025    0.02775 =
         0.03592    0.01170    0.00769   -0.00843
F74   5    0.067778    0.222498    0.725486    11.00000    0.03878    0.03817 =
         0.04487    0.02623    0.02342    0.00325
F75   5    0.172713    0.410950    0.827387    11.00000    0.04192    0.03961 =
         0.02897    0.01791    0.02475    0.01172
F76   5    0.267440    0.520366    0.771596    11.00000    0.03425    0.02391 =
         0.01953    0.00148    0.01752    0.00068
F52A  5    0.988791    0.732072    0.749411    11.00000    0.02552    0.02542 =
         0.01622    0.00803    0.00727    0.00222
F53A  5    1.174454    0.799281    0.754243    11.00000    0.03556    0.03759 =
         0.03078    0.01713    0.02335    0.00432
F54A  5    1.347803    0.828840    0.893144    11.00000    0.02342    0.03851 =
         0.04435    0.01114    0.02009   -0.00120
F55A  5    1.332324    0.785722    1.024523    11.00000    0.01823    0.03347 =
         0.03495    0.01126    0.00417    0.00046
F56A  5    1.150125    0.720236    1.021587    11.00000    0.02474    0.03661 =
         0.01696    0.01352    0.00498   -0.00116
F62A  5    0.972599    0.863349    1.015146    11.00000    0.03131    0.02248 =
         0.01444    0.00561    0.00225    0.00508
F63A  5    0.858117    1.014944    1.024523    11.00000    0.05461    0.02089 =
         0.02169    0.00349    0.01691    0.01403
F64A  5    0.693091    1.010180    0.888364    11.00000    0.04111    0.02846 =
         0.03748    0.01619    0.02038    0.01973
F65A  5    0.649722    0.852597    0.738462    11.00000    0.02397    0.03421 =
         0.02754    0.01388    0.00671    0.00724
F66A  5    0.764508    0.703578    0.726458    11.00000    0.02401    0.02726 =
         0.01559    0.00220    0.00358    0.00286
F72A  5    1.029972    0.534194    0.747842    11.00000    0.01636    0.02216 =
         0.02066    0.00278    0.01073    0.00157
F73A  5    0.923069    0.370161    0.617564    11.00000    0.02594    0.02134 =
         0.02605   -0.00188    0.01580    0.00235
F74A  5    0.720392    0.310865    0.587379    11.00000    0.02698    0.02623 =
         0.03195   -0.00987    0.01023   -0.00675
F75A  5    0.628221    0.419216    0.694445    11.00000    0.01948    0.03519 =
         0.05594   -0.00983    0.01895   -0.00893
F76A  5    0.733613    0.585043    0.825752    11.00000    0.02430    0.02592 =
         0.03850   -0.00090    0.02230   -0.00099
O1    4    0.190818    0.446615    0.515631    11.00000    0.01053    0.02354 =
         0.01482    0.00562    0.00414    0.00220
O1A   4    0.939078    0.657827    0.950113    11.00000    0.02083    0.01651 =
         0.01710    0.00780    0.01046    0.00421

HKLF 4

REM  erk8901.res in P-1
REM R1 =  0.0601 for    6131 Fo > 4sig(Fo)  and  0.1300 for all   10896 data
REM    856 parameters refined using      0 restraints

END

WGHT      0.0508      0.7355

REM Highest difference peak  0.291,  deepest hole -0.321,  1-sigma level  0.067
Q1    1   0.4715  0.5830  0.8088  11.00000  0.05    0.29
Q2    1   1.1985  0.7974  1.0906  11.00000  0.05    0.29
Q3    1   0.4293  0.0572  0.5454  11.00000  0.05    0.27
Q4    1   0.5614  0.0023  0.6259  11.00000  0.05    0.25
Q5    1   0.4237  0.6201  0.7560  11.00000  0.05    0.25
Q6    1   0.1596  0.0199  0.8767  11.00000  0.05    0.25
Q7    1   0.6743  0.5467  0.6534  11.00000  0.05    0.25
Q8    1   0.3783  0.5522  0.4506  11.00000  0.05    0.25
Q9    1   0.3638  0.3447  0.4358  11.00000  0.05    0.25
Q10   1   0.4370  0.4208  0.6702  11.00000  0.05    0.25
;
_shelx_res_checksum              67336

_shelx_fab_file                  
;
    2    0    0     10.83      0.00
    3    0    0     -0.08      0.00
    4    0    0     -6.97      0.00
    5    0    0      2.08      0.00
    6    0    0      3.30      0.00
    7    0    0     -2.19      0.00
    8    0    0     -2.36      0.00
    9    0    0      8.73      0.00
   10    0    0     -4.42      0.00
   11    0    0     -2.72      0.00
   12    0    0      2.51      0.00
   13    0    0     -0.85      0.00
   14    0    0      4.21      0.00
   15    0    0     -0.79      0.00
  -15    1    0     -3.08      0.00
  -14    1    0     -2.00      0.00
  -13    1    0      1.27      0.00
  -12    1    0      2.49      0.00
  -11    1    0     -3.00      0.00
  -10    1    0      3.10      0.00
   -9    1    0     -6.45      0.00
   -8    1    0     -0.76      0.00
   -7    1    0     17.84      0.00
   -6    1    0    -27.35      0.00
   -5    1    0     23.56      0.00
   -4    1    0     -5.69      0.00
   -3    1    0      3.32      0.00
   -2    1    0     -5.36      0.00
    1    1    0     75.55      0.00
    2    1    0     -8.64      0.00
    3    1    0    -12.17      0.00
    4    1    0      5.59      0.00
    5    1    0      3.48      0.00
    6    1    0     -7.84      0.00
    7    1    0      1.40      0.00
    8    1    0      5.19      0.00
    9    1    0    -10.48      0.00
   10    1    0     13.45      0.00
   11    1    0     -6.52      0.00
   12    1    0     -1.65      0.00
   13    1    0      1.89      0.00
   14    1    0     -0.98      0.00
   15    1    0      3.04      0.00
  -15    2    0      2.50      0.00
  -14    2    0     -2.02      0.00
  -13    2    0     -5.59      0.00
  -12    2    0      6.26      0.00
  -11    2    0     -2.00      0.00
  -10    2    0     -0.14      0.00
   -9    2    0      1.15      0.00
   -8    2    0     -4.70      0.00
   -7    2    0     -0.10      0.00
   -6    2    0      8.53      0.00
   -5    2    0    -13.41      0.00
   -4    2    0     -1.64      0.00
   -3    2    0     18.46      0.00
   -2    2    0     22.27      0.00
   -1    2    0    -49.37      0.00
    0    2    0     -2.33      0.00
    1    2    0     -6.08      0.00
    2    2    0     -3.74      0.00
    3    2    0     33.04      0.00
    4    2    0    -34.00      0.00
    5    2    0     20.69      0.00
    6    2    0     -3.93      0.00
    7    2    0     -2.91      0.00
    8    2    0     -1.07      0.00
    9    2    0      0.67      0.00
   10    2    0     -1.83      0.00
   11    2    0      3.65      0.00
   12    2    0      1.21      0.00
   13    2    0     -4.05      0.00
   14    2    0     -0.45      0.00
  -15    3    0      0.33      0.00
  -14    3    0      3.40      0.00
  -13    3    0     -2.00      0.00
  -12    3    0     -2.92      0.00
  -11    3    0      2.37      0.00
  -10    3    0      2.88      0.00
   -9    3    0     -1.47      0.00
   -8    3    0     -4.62      0.00
   -7    3    0      7.66      0.00
   -6    3    0     -8.36      0.00
   -5    3    0      4.42      0.00
   -4    3    0      3.28      0.00
   -3    3    0    -43.86      0.00
   -2    3    0     71.35      0.00
   -1    3    0    -19.83      0.00
    0    3    0    -11.63      0.00
    1    3    0     -6.46      0.00
    2    3    0      1.67      0.00
    3    3    0     -4.37      0.00
    4    3    0      9.19      0.00
    5    3    0     -4.30      0.00
    6    3    0     -2.66      0.00
    7    3    0      7.57      0.00
    8    3    0      1.01      0.00
    9    3    0     -7.22      0.00
   10    3    0      3.45      0.00
   11    3    0     -0.62      0.00
   12    3    0     -1.97      0.00
   13    3    0      5.09      0.00
   14    3    0     -3.60      0.00
  -15    4    0      1.03      0.00
  -14    4    0      2.34      0.00
  -13    4    0     -2.47      0.00
  -12    4    0      2.81      0.00
  -11    4    0     -4.37      0.00
  -10    4    0     -2.13      0.00
   -9    4    0     11.08      0.00
   -8    4    0    -12.93      0.00
   -7    4    0      5.21      0.00
   -6    4    0      1.84      0.00
   -5    4    0      3.34      0.00
   -4    4    0     -2.60      0.00
   -3    4    0     -2.83      0.00
   -2    4    0    -23.19      0.00
   -1    4    0     34.34      0.00
    0    4    0      5.13      0.00
    1    4    0    -13.97      0.00
    2    4    0     -4.13      0.00
    3    4    0      9.76      0.00
    4    4    0     -8.88      0.00
    5    4    0     -0.21      0.00
    6    4    0     12.96      0.00
    7    4    0    -18.63      0.00
    8    4    0     16.41      0.00
    9    4    0     -3.74      0.00
   10    4    0     -2.14      0.00
   11    4    0      0.88      0.00
   12    4    0     -0.74      0.00
   13    4    0     -0.19      0.00
   14    4    0      0.49      0.00
  -15    5    0     -3.55      0.00
  -14    5    0      3.78      0.00
  -13    5    0      0.83      0.00
  -12    5    0     -1.90      0.00
  -11    5    0      2.20      0.00
  -10    5    0     -2.82      0.00
   -9    5    0     -1.37      0.00
   -8    5    0      7.31      0.00
   -7    5    0     -6.95      0.00
   -6    5    0     -3.49      0.00
   -5    5    0      5.28      0.00
   -4    5    0     16.71      0.00
   -3    5    0    -15.67      0.00
   -2    5    0     -0.17      0.00
   -1    5    0     -5.71      0.00
    0    5    0     -3.25      0.00
    1    5    0     32.19      0.00
    2    5    0    -28.75      0.00
    3    5    0     10.38      0.00
    4    5    0     -1.09      0.00
    5    5    0     -1.67      0.00
    6    5    0     -5.96      0.00
    7    5    0      6.78      0.00
    8    5    0     -8.05      0.00
    9    5    0      5.53      0.00
   10    5    0      0.32      0.00
   11    5    0     -0.93      0.00
   12    5    0     -0.51      0.00
   13    5    0      0.41      0.00
  -14    6    0     -0.60      0.00
  -13    6    0      0.33      0.00
  -12    6    0      1.81      0.00
  -11    6    0      0.76      0.00
  -10    6    0     -1.91      0.00
   -9    6    0      3.82      0.00
   -8    6    0     -4.46      0.00
   -7    6    0      7.40      0.00
   -6    6    0     -2.32      0.00
   -5    6    0    -17.92      0.00
   -4    6    0     21.00      0.00
   -3    6    0      3.54      0.00
   -2    6    0     -4.52      0.00
   -1    6    0     -7.00      0.00
    0    6    0      0.67      0.00
    1    6    0    -10.31      0.00
    2    6    0     20.12      0.00
    3    6    0    -11.59      0.00
    4    6    0      2.61      0.00
    5    6    0      0.45      0.00
    6    6    0      5.37      0.00
    7    6    0     -7.51      0.00
    8    6    0      0.68      0.00
    9    6    0      1.72      0.00
   10    6    0     -2.69      0.00
   11    6    0      4.16      0.00
   12    6    0     -2.32      0.00
   13    6    0      1.22      0.00
  -14    7    0      1.47      0.00
  -13    7    0      0.67      0.00
  -12    7    0     -1.31      0.00
  -11    7    0      3.53      0.00
  -10    7    0     -0.60      0.00
   -9    7    0     -1.86      0.00
   -8    7    0      1.37      0.00
   -7    7    0      3.35      0.00
   -6    7    0     -0.78      0.00
   -5    7    0     -0.59      0.00
   -4    7    0    -14.25      0.00
   -3    7    0     13.88      0.00
   -2    7    0      4.02      0.00
   -1    7    0      2.89      0.00
    0    7    0    -12.49      0.00
    1    7    0      6.09      0.00
    2    7    0     -4.54      0.00
    3    7    0     -2.61      0.00
    4    7    0      8.27      0.00
    5    7    0    -10.36      0.00
    6    7    0      6.37      0.00
    7    7    0      4.26      0.00
    8    7    0     -4.02      0.00
    9    7    0      0.37      0.00
   10    7    0      0.30      0.00
   11    7    0      0.39      0.00
   12    7    0      0.21      0.00
  -14    8    0     -3.78      0.00
  -13    8    0      1.56      0.00
  -12    8    0     -0.82      0.00
  -11    8    0     -2.28      0.00
  -10    8    0      5.51      0.00
   -9    8    0     -1.46      0.00
   -8    8    0     -5.24      0.00
   -7    8    0      2.80      0.00
   -6    8    0      6.34      0.00
   -5    8    0     -5.39      0.00
   -4    8    0     -0.82      0.00
   -3    8    0     -3.10      0.00
   -2    8    0     -4.55      0.00
   -1    8    0     18.47      0.00
    0    8    0     -6.18      0.00
    1    8    0     -2.94      0.00
    2    8    0      3.98      0.00
    3    8    0      0.91      0.00
    4    8    0     -5.76      0.00
    5    8    0      6.67      0.00
    6    8    0     -9.11      0.00
    7    8    0      5.48      0.00
    8    8    0     -0.66      0.00
    9    8    0     -0.69      0.00
   10    8    0      0.94      0.00
   11    8    0     -1.72      0.00
   12    8    0      1.11      0.00
  -13    9    0      0.56      0.00
  -12    9    0     -2.74      0.00
  -11    9    0     -0.85      0.00
  -10    9    0     -2.82      0.00
   -9    9    0      4.60      0.00
   -8    9    0     -0.43      0.00
   -7    9    0     -6.41      0.00
   -6    9    0      4.43      0.00
   -5    9    0      4.72      0.00
   -4    9    0     -4.13      0.00
   -3    9    0     -1.13      0.00
   -2    9    0     -0.44      0.00
   -1    9    0     -7.69      0.00
    0    9    0     15.97      0.00
    1    9    0     -8.91      0.00
    2    9    0      4.01      0.00
    3    9    0     -3.28      0.00
    4    9    0      5.29      0.00
    5    9    0     -3.40      0.00
    6    9    0     -0.70      0.00
    7    9    0      2.02      0.00
    8    9    0     -5.49      0.00
    9    9    0      6.30      0.00
   10    9    0     -6.44      0.00
   11    9    0      3.70      0.00
  -13   10    0      2.24      0.00
  -12   10    0     -0.21      0.00
  -11   10    0     -1.50      0.00
  -10   10    0      0.09      0.00
   -9   10    0      1.51      0.00
   -8   10    0     -0.61      0.00
   -7   10    0      2.07      0.00
   -6   10    0     -5.96      0.00
   -5   10    0      5.77      0.00
   -4   10    0     -1.25      0.00
   -3   10    0      5.82      0.00
   -2   10    0     -8.47      0.00
   -1   10    0      1.50      0.00
    0   10    0     -0.22      0.00
    1   10    0     -0.57      0.00
    2   10    0      5.59      0.00
    3   10    0     -5.47      0.00
    4   10    0      1.04      0.00
    5   10    0      3.63      0.00
    6   10    0     -3.39      0.00
    7   10    0     -0.89      0.00
    8   10    0      3.70      0.00
    9   10    0     -5.14      0.00
   10   10    0      4.15      0.00
  -12   11    0      3.66      0.00
  -11   11    0     -0.32      0.00
  -10   11    0     -3.46      0.00
   -9   11    0      1.89      0.00
   -8   11    0      3.63      0.00
   -7   11    0     -1.31      0.00
   -6   11    0      1.34      0.00
   -5   11    0     -3.27      0.00
   -4   11    0      0.05      0.00
   -3   11    0      3.24      0.00
   -2   11    0      2.24      0.00
   -1   11    0     -4.83      0.00
    0   11    0      0.64      0.00
    1   11    0     -1.46      0.00
    2   11    0      0.25      0.00
    3   11    0      5.38      0.00
    4   11    0     -5.49      0.00
    5   11    0      5.01      0.00
    6   11    0      0.53      0.00
    7   11    0      0.19      0.00
    8   11    0     -1.83      0.00
    9   11    0      2.85      0.00
  -11   12    0      0.47      0.00
  -10   12    0     -1.13      0.00
   -9   12    0     -3.57      0.00
   -8   12    0     -1.86      0.00
   -7   12    0      4.76      0.00
   -6   12    0     -3.11      0.00
   -5   12    0      1.37      0.00
   -4   12    0      0.10      0.00
   -3   12    0     -4.37      0.00
   -2   12    0      6.51      0.00
   -1   12    0     -2.93      0.00
    0   12    0      2.44      0.00
    1   12    0     -4.51      0.00
    2   12    0      0.51      0.00
    3   12    0     -0.38      0.00
    4   12    0     -0.71      0.00
    5   12    0      0.42      0.00
    6   12    0      1.05      0.00
    7   12    0      0.37      0.00
    8   12    0      1.45      0.00
  -10   13    0     -1.21      0.00
   -9   13    0      0.33      0.00
   -8   13    0     -4.68      0.00
   -7   13    0     -0.42      0.00
   -6   13    0      0.17      0.00
   -5   13    0      2.76      0.00
   -4   13    0     -9.50      0.00
   -3   13    0      8.18      0.00
   -2   13    0     -3.36      0.00
   -1   13    0     -0.17      0.00
    0   13    0      6.44      0.00
    1   13    0     -5.95      0.00
    2   13    0      2.46      0.00
    3   13    0      1.03      0.00
    4   13    0     -3.43      0.00
    5   13    0     -1.29      0.00
    6   13    0      1.80      0.00
   -9   14    0      4.23      0.00
   -8   14    0     -1.22      0.00
   -7   14    0     -0.01      0.00
   -6   14    0     -2.07      0.00
   -5   14    0      2.12      0.00
   -4   14    0      1.40      0.00
   -3   14    0     -7.03      0.00
   -2   14    0      1.10      0.00
   -1   14    0     -1.45      0.00
    0   14    0      3.81      0.00
    1   14    0     -0.76      0.00
    2   14    0     -3.03      0.00
    3   14    0      4.93      0.00
    4   14    0     -1.20      0.00
    5   14    0     -1.43      0.00
   -6   15    0     -0.32      0.00
   -5   15    0      0.81      0.00
   -4   15    0      2.04      0.00
   -3   15    0     -1.08      0.00
   -2   15    0      2.42      0.00
   -1   15    0     -8.57      0.00
    0   15    0      2.78      0.00
    1   15    0      3.99      0.00
    2   15    0     -8.34      0.00
    1  -16    1      6.70      0.00
    2  -16    1      0.26      0.00
    3  -16    1     -0.37      0.00
   -3  -15    1     -2.75      0.00
   -2  -15    1     -0.57      0.00
   -1  -15    1      4.13      0.00
    0  -15    1     -4.46      0.00
    1  -15    1     -0.88      0.00
    2  -15    1      0.67      0.00
    3  -15    1      5.51      0.00
    4  -15    1      0.07      0.00
    5  -15    1     -1.53      0.00
    6  -15    1      2.01      0.00
    7  -15    1      0.33      0.00
   -5  -14    1     -0.52      0.00
   -4  -14    1      2.52      0.00
   -3  -14    1      1.18      0.00
   -2  -14    1     -5.63      0.00
   -1  -14    1      7.56      0.00
    0  -14    1     -5.59      0.00
    1  -14    1     -1.35      0.00
    2  -14    1      4.11      0.00
    3  -14    1    -10.55      0.00
    4  -14    1     10.71      0.00
    5  -14    1     -2.36      0.00
    6  -14    1     -0.16      0.00
    7  -14    1      0.22      0.00
    8  -14    1      3.48      0.00
    9  -14    1      1.52      0.00
   -7  -13    1     -1.62      0.00
   -6  -13    1      0.50      0.00
   -5  -13    1     -2.56      0.00
   -4  -13    1      0.99      0.00
   -3  -13    1      0.86      0.00
   -2  -13    1     -1.62      0.00
   -1  -13    1      3.24      0.00
    0  -13    1      0.16      0.00
    1  -13    1      0.04      0.00
    2  -13    1     -4.13      0.00
    3  -13    1      3.02      0.00
    4  -13    1     -1.84      0.00
    5  -13    1     -0.98      0.00
    6  -13    1      2.63      0.00
    7  -13    1     -3.93      0.00
    8  -13    1      0.20      0.00
    9  -13    1      2.49      0.00
   10  -13    1      0.94      0.00
   -8  -12    1      3.13      0.00
   -7  -12    1     -0.46      0.00
   -6  -12    1     -0.25      0.00
   -5  -12    1     -4.33      0.00
   -4  -12    1      3.36      0.00
   -3  -12    1     -3.34      0.00
   -2  -12    1     -0.63      0.00
   -1  -12    1     -0.95      0.00
    0  -12    1      2.30      0.00
    1  -12    1      1.11      0.00
    2  -12    1      0.82      0.00
    3  -12    1     -4.78      0.00
    4  -12    1     -0.23      0.00
    5  -12    1      3.24      0.00
    6  -12    1     -2.64      0.00
    7  -12    1      1.43      0.00
    8  -12    1     -3.85      0.00
    9  -12    1     -2.32      0.00
   10  -12    1      1.40      0.00
   11  -12    1      1.33      0.00
  -10  -11    1     -1.93      0.00
   -9  -11    1      3.61      0.00
   -8  -11    1     -2.27      0.00
   -7  -11    1      0.96      0.00
   -6  -11    1      3.94      0.00
   -5  -11    1     -1.17      0.00
   -4  -11    1     -3.79      0.00
   -3  -11    1      7.30      0.00
   -2  -11    1     -5.80      0.00
   -1  -11    1     -0.06      0.00
    0  -11    1      0.78      0.00
    1  -11    1     -3.75      0.00
    2  -11    1      9.20      0.00
    3  -11    1     -5.57      0.00
    4  -11    1      0.62      0.00
    5  -11    1     -3.79      0.00
    6  -11    1      3.75      0.00
    7  -11    1     -0.65      0.00
    8  -11    1      1.04      0.00
    9  -11    1     -1.85      0.00
   10  -11    1     -1.34      0.00
   11  -11    1      1.22      0.00
   12  -11    1      1.49      0.00
  -10  -10    1      6.71      0.00
   -9  -10    1     -7.61      0.00
   -8  -10    1      6.47      0.00
   -7  -10    1     -2.10      0.00
   -6  -10    1     -0.72      0.00
   -5  -10    1      5.67      0.00
   -4  -10    1     -5.37      0.00
   -3  -10    1      2.83      0.00
   -2  -10    1     -1.23      0.00
   -1  -10    1      5.02      0.00
    0  -10    1     -8.78      0.00
    1  -10    1      1.46      0.00
    2  -10    1      1.62      0.00
    3  -10    1      2.05      0.00
    4  -10    1      1.31      0.00
    5  -10    1     -0.76      0.00
    6  -10    1     -5.31      0.00
    7  -10    1      5.82      0.00
    8  -10    1      0.81      0.00
    9  -10    1     -2.27      0.00
   10  -10    1      0.78      0.00
   11  -10    1      0.08      0.00
   12  -10    1      3.47      0.00
   13  -10    1     -0.97      0.00
  -11   -9    1     -0.33      0.00
  -10   -9    1     -0.49      0.00
   -9   -9    1      0.87      0.00
   -8   -9    1     -0.93      0.00
   -7   -9    1     -3.47      0.00
   -6   -9    1      5.47      0.00
   -5   -9    1     -3.13      0.00
   -4   -9    1      2.61      0.00
   -3   -9    1     -0.51      0.00
   -2   -9    1     -0.82      0.00
   -1   -9    1     -1.66      0.00
    0   -9    1     11.86      0.00
    1   -9    1    -17.07      0.00
    2   -9    1      1.76      0.00
    3   -9    1      4.41      0.00
    4   -9    1     -2.18      0.00
    5   -9    1      6.50      0.00
    6   -9    1     -3.90      0.00
    7   -9    1     -5.01      0.00
    8   -9    1      4.99      0.00
    9   -9    1      2.26      0.00
   10   -9    1     -5.62      0.00
   11   -9    1      0.51      0.00
   12   -9    1      0.30      0.00
   13   -9    1     -0.73      0.00
  -12   -8    1      0.63      0.00
  -11   -8    1     -0.74      0.00
  -10   -8    1     -1.24      0.00
   -9   -8    1      0.24      0.00
   -8   -8    1      1.76      0.00
   -7   -8    1     -0.74      0.00
   -6   -8    1     -9.35      0.00
   -5   -8    1     11.50      0.00
   -4   -8    1     -6.82      0.00
   -3   -8    1      1.12      0.00
   -2   -8    1      5.15      0.00
   -1   -8    1     -7.22      0.00
    0   -8    1     11.43      0.00
    1   -8    1      2.33      0.00
    2   -8    1     -6.06      0.00
    3   -8    1     -9.39      0.00
    4   -8    1      7.95      0.00
    5   -8    1      0.33      0.00
    6   -8    1      2.88      0.00
    7   -8    1     -2.84      0.00
    8   -8    1     -3.23      0.00
    9   -8    1      2.75      0.00
   10   -8    1      0.86      0.00
   11   -8    1     -4.03      0.00
   12   -8    1      0.78      0.00
   13   -8    1     -0.52      0.00
   14   -8    1     -2.93      0.00
  -13   -7    1     -2.01      0.00
  -12   -7    1      2.47      0.00
  -11   -7    1     -2.19      0.00
  -10   -7    1      1.76      0.00
   -9   -7    1     -1.37      0.00
   -8   -7    1     -1.25      0.00
   -7   -7    1      7.78      0.00
   -6   -7    1     -4.57      0.00
   -5   -7    1     -3.06      0.00
   -4   -7    1      1.54      0.00
   -3   -7    1      6.74      0.00
   -2   -7    1    -14.21      0.00
   -1   -7    1      5.79      0.00
    0   -7    1     -2.30      0.00
    1   -7    1      9.24      0.00
    2   -7    1      1.84      0.00
    3   -7    1      3.43      0.00
    4   -7    1    -22.59      0.00
    5   -7    1     13.01      0.00
    6   -7    1      4.55      0.00
    7   -7    1     -6.54      0.00
    8   -7    1      3.97      0.00
    9   -7    1     -3.10      0.00
   10   -7    1      2.77      0.00
   11   -7    1     -0.83      0.00
   12   -7    1     -1.02      0.00
   13   -7    1      1.41      0.00
   14   -7    1      0.11      0.00
  -13   -6    1     -0.45      0.00
  -12   -6    1     -0.75      0.00
  -11   -6    1      2.59      0.00
  -10   -6    1     -0.69      0.00
   -9   -6    1     -3.45      0.00
   -8   -6    1      4.79      0.00
   -7   -6    1     -5.16      0.00
   -6   -6    1      6.92      0.00
   -5   -6    1     -2.23      0.00
   -4   -6    1      4.89      0.00
   -3   -6    1    -13.42      0.00
   -2   -6    1     29.45      0.00
   -1   -6    1    -29.59      0.00
    0   -6    1     -0.24      0.00
    1   -6    1      7.26      0.00
    2   -6    1     -4.20      0.00
    3   -6    1     17.16      0.00
    4   -6    1     -9.29      0.00
    5   -6    1    -11.89      0.00
    6   -6    1      6.15      0.00
    7   -6    1      5.77      0.00
    8   -6    1     -5.82      0.00
    9   -6    1      1.96      0.00
   10   -6    1      1.59      0.00
   11   -6    1     -0.48      0.00
   12   -6    1      0.59      0.00
   13   -6    1      0.20      0.00
   14   -6    1     -1.36      0.00
  -14   -5    1      1.38      0.00
  -13   -5    1      0.36      0.00
  -12   -5    1     -0.81      0.00
  -11   -5    1      0.03      0.00
  -10   -5    1      0.22      0.00
   -9   -5    1      6.13      0.00
   -8   -5    1    -16.22      0.00
   -7   -5    1     14.79      0.00
   -6   -5    1     -8.69      0.00
   -5   -5    1     -4.15      0.00
   -4   -5    1      9.47      0.00
   -3   -5    1     -6.47      0.00
   -2   -5    1     -1.39      0.00
   -1   -5    1     20.82      0.00
    0   -5    1    -10.81      0.00
    1   -5    1    -20.22      0.00
    2   -5    1     12.61      0.00
    3   -5    1      2.08      0.00
    4   -5    1     10.00      0.00
    5   -5    1     -8.10      0.00
    6   -5    1      1.58      0.00
    7   -5    1     -6.32      0.00
    8   -5    1     11.00      0.00
    9   -5    1     -6.50      0.00
   10   -5    1     -1.37      0.00
   11   -5    1      6.54      0.00
   12   -5    1     -4.83      0.00
   13   -5    1      2.04      0.00
   14   -5    1     -0.08      0.00
  -14   -4    1      2.55      0.00
  -13   -4    1     -3.21      0.00
  -12   -4    1      1.40      0.00
  -11   -4    1      1.06      0.00
  -10   -4    1     -4.61      0.00
   -9   -4    1      5.97      0.00
   -8   -4    1      3.77      0.00
   -7   -4    1    -13.72      0.00
   -6   -4    1      9.60      0.00
   -5   -4    1     -0.99      0.00
   -4   -4    1     -8.25      0.00
   -3   -4    1      4.51      0.00
   -2   -4    1     -6.31      0.00
   -1   -4    1     10.90      0.00
    0   -4    1      1.09      0.00
    1   -4    1     27.23      0.00
    2   -4    1    -57.25      0.00
    3   -4    1     27.93      0.00
    4   -4    1      5.29      0.00
    5   -4    1     -6.77      0.00
    6   -4    1      8.46      0.00
    7   -4    1     -6.55      0.00
    8   -4    1      1.35      0.00
    9   -4    1      4.67      0.00
   10   -4    1     -4.34      0.00
   11   -4    1     -1.60      0.00
   12   -4    1      3.49      0.00
   13   -4    1      0.22      0.00
   14   -4    1     -0.71      0.00
   15   -4    1     -0.90      0.00
  -14   -3    1     -1.95      0.00
  -13   -3    1      5.03      0.00
  -12   -3    1     -2.24      0.00
  -11   -3    1     -2.24      0.00
  -10   -3    1      1.63      0.00
   -9   -3    1     -3.34      0.00
   -8   -3    1      5.95      0.00
   -7   -3    1     -1.70      0.00
   -6   -3    1      8.38      0.00
   -5   -3    1    -21.45      0.00
   -4   -3    1     30.71      0.00
   -3   -3    1    -24.93      0.00
   -2   -3    1     -4.13      0.00
   -1   -3    1      8.62      0.00
    0   -3    1     -9.95      0.00
    1   -3    1     37.24      0.00
    2   -3    1     -0.39      0.00
    3   -3    1    -32.72      0.00
    4   -3    1      9.68      0.00
    5   -3    1      7.06      0.00
    6   -3    1     -5.42      0.00
    7   -3    1      0.30      0.00
    8   -3    1      0.02      0.00
    9   -3    1      2.21      0.00
   10   -3    1     -1.46      0.00
   11   -3    1      2.61      0.00
   12   -3    1     -5.35      0.00
   13   -3    1      3.64      0.00
   14   -3    1      3.68      0.00
   15   -3    1     -1.84      0.00
  -15   -2    1     -0.79      0.00
  -14   -2    1     -0.28      0.00
  -13   -2    1     -0.86      0.00
  -12   -2    1     -0.15      0.00
  -11   -2    1      8.88      0.00
  -10   -2    1    -12.96      0.00
   -9   -2    1      6.45      0.00
   -8   -2    1     -0.40      0.00
   -7   -2    1     -5.04      0.00
   -6   -2    1      7.66      0.00
   -5   -2    1      2.21      0.00
   -4   -2    1    -15.67      0.00
   -3   -2    1     26.10      0.00
   -2   -2    1     -9.44      0.00
   -1   -2    1    -38.85      0.00
    0   -2    1     -4.22      0.00
    1   -2    1     16.29      0.00
    2   -2    1     25.54      0.00
    3   -2    1    -16.18      0.00
    4   -2    1     11.04      0.00
    5   -2    1    -25.77      0.00
    6   -2    1     24.86      0.00
    7   -2    1    -12.82      0.00
    8   -2    1     -4.52      0.00
    9   -2    1      8.66      0.00
   10   -2    1     -4.38      0.00
   11   -2    1      2.26      0.00
   12   -2    1     -1.20      0.00
   13   -2    1     -2.48      0.00
   14   -2    1      1.77      0.00
   15   -2    1      2.32      0.00
  -15   -1    1      2.52      0.00
  -14   -1    1     -5.72      0.00
  -13   -1    1      3.33      0.00
  -12   -1    1     -3.77      0.00
  -11   -1    1      2.56      0.00
  -10   -1    1      8.29      0.00
   -9   -1    1    -13.73      0.00
   -8   -1    1      7.48      0.00
   -7   -1    1     -1.64      0.00
   -6   -1    1     -1.85      0.00
   -5   -1    1      0.04      0.00
   -4   -1    1      1.11      0.00
   -3   -1    1      9.94      0.00
   -2   -1    1    -23.85      0.00
    1   -1    1     49.45      0.00
    2   -1    1     11.33      0.00
    3   -1    1     -8.11      0.00
    4   -1    1      8.25      0.00
    5   -1    1      1.52      0.00
    6   -1    1     -9.57      0.00
    7   -1    1      9.95      0.00
    8   -1    1     -3.44      0.00
    9   -1    1     -5.67      0.00
   10   -1    1      3.65      0.00
   11   -1    1      1.05      0.00
   12   -1    1     -0.34      0.00
   13   -1    1     -2.69      0.00
   14   -1    1     -1.90      0.00
   15   -1    1     -0.85      0.00
  -15    0    1      3.85      0.00
  -14    0    1      1.35      0.00
  -13    0    1     -1.10      0.00
  -12    0    1     -2.69      0.00
  -11    0    1      1.45      0.00
  -10    0    1     -0.05      0.00
   -9    0    1      3.67      0.00
   -8    0    1      3.53      0.00
   -7    0    1    -17.61      0.00
   -6    0    1     24.55      0.00
   -5    0    1    -16.32      0.00
   -4    0    1     -2.02      0.00
   -3    0    1      6.75      0.00
   -2    0    1     -5.95      0.00
    1    0    1   -107.42      0.00
    2    0    1     23.68      0.00
    3    0    1      2.74      0.00
    4    0    1     -0.19      0.00
    5    0    1     -3.03      0.00
    6    0    1      3.45      0.00
    7    0    1      4.37      0.00
    8    0    1     -8.61      0.00
    9    0    1     11.79      0.00
   10    0    1    -11.80      0.00
   11    0    1      4.18      0.00
   12    0    1      3.06      0.00
   13    0    1     -1.44      0.00
   14    0    1      0.41      0.00
  -15    1    1     -2.44      0.00
  -14    1    1     -0.18      0.00
  -13    1    1      6.53      0.00
  -12    1    1     -6.50      0.00
  -11    1    1      0.58      0.00
  -10    1    1      1.67      0.00
   -9    1    1     -3.40      0.00
   -8    1    1      4.87      0.00
   -7    1    1      3.95      0.00
   -6    1    1    -15.36      0.00
   -5    1    1     22.00      0.00
   -4    1    1     -8.17      0.00
   -3    1    1     -5.88      0.00
   -2    1    1    -33.59      0.00
   -1    1    1     32.30      0.00
    0    1    1     27.96      0.00
    1    1    1      2.11      0.00
    2    1    1      9.98      0.00
    3    1    1    -36.27      0.00
    4    1    1     30.83      0.00
    5    1    1    -13.46      0.00
    6    1    1     -3.74      0.00
    7    1    1      7.64      0.00
    8    1    1     -1.60      0.00
    9    1    1     -0.62      0.00
   10    1    1      3.59      0.00
   11    1    1     -4.61      0.00
   12    1    1     -0.13      0.00
   13    1    1      3.23      0.00
   14    1    1      2.27      0.00
  -15    2    1      1.16      0.00
  -14    2    1     -4.33      0.00
  -13    2    1      1.24      0.00
  -12    2    1      4.05      0.00
  -11    2    1     -4.46      0.00
  -10    2    1     -0.37      0.00
   -9    2    1     -1.17      0.00
   -8    2    1      4.39      0.00
   -7    2    1     -6.19      0.00
   -6    2    1      4.96      0.00
   -5    2    1     -1.58      0.00
   -4    2    1     -9.55      0.00
   -3    2    1     50.75      0.00
   -2    2    1    -67.44      0.00
   -1    2    1     -7.63      0.00
    0    2    1     23.73      0.00
    1    2    1      3.01      0.00
    2    2    1      0.41      0.00
    3    2    1      7.88      0.00
    4    2    1    -15.05      0.00
    5    2    1     12.73      0.00
    6    2    1     -4.62      0.00
    7    2    1     -2.58      0.00
    8    2    1     -2.92      0.00
    9    2    1      5.85      0.00
   10    2    1     -1.75      0.00
   11    2    1      0.14      0.00
   12    2    1      2.04      0.00
   13    2    1     -5.54      0.00
   14    2    1      2.90      0.00
  -15    3    1      0.82      0.00
  -14    3    1     -1.88      0.00
  -13    3    1      0.70      0.00
  -12    3    1     -0.04      0.00
  -11    3    1      1.93      0.00
  -10    3    1      4.40      0.00
   -9    3    1    -12.30      0.00
   -8    3    1     10.21      0.00
   -7    3    1     -0.84      0.00
   -6    3    1     -7.34      0.00
   -5    3    1      0.92      0.00
   -4    3    1     -0.13      0.00
   -3    3    1     -4.23      0.00
   -2    3    1     43.90      0.00
   -1    3    1    -50.61      0.00
    0    3    1     -5.06      0.00
    1    3    1     10.41      0.00
    2    3    1      6.24      0.00
    3    3    1     -8.87      0.00
    4    3    1      4.18      0.00
    5    3    1      5.55      0.00
    6    3    1    -14.96      0.00
    7    3    1     18.94      0.00
    8    3    1    -13.47      0.00
    9    3    1      0.70      0.00
   10    3    1      2.78      0.00
   11    3    1     -0.88      0.00
   12    3    1      0.47      0.00
   13    3    1      1.52      0.00
   14    3    1     -3.25      0.00
  -15    4    1      3.70      0.00
  -14    4    1     -2.64      0.00
  -13    4    1     -2.63      0.00
  -12    4    1      2.22      0.00
  -11    4    1     -2.65      0.00
  -10    4    1      2.71      0.00
   -9    4    1      3.63      0.00
   -8    4    1    -11.22      0.00
   -7    4    1      9.76      0.00
   -6    4    1      0.74      0.00
   -5    4    1     -0.95      0.00
   -4    4    1    -18.03      0.00
   -3    4    1     10.59      0.00
   -2    4    1      5.25      0.00
   -1    4    1      9.10      0.00
    0    4    1      1.30      0.00
    1    4    1    -30.11      0.00
    2    4    1     23.70      0.00
    3    4    1     -3.83      0.00
    4    4    1     -4.28      0.00
    5    4    1      3.75      0.00
    6    4    1      6.88      0.00
    7    4    1     -9.85      0.00
    8    4    1     11.40      0.00
    9    4    1     -6.36      0.00
   10    4    1     -0.91      0.00
   11    4    1      0.49      0.00
   12    4    1     -0.03      0.00
   13    4    1      1.02      0.00
  -15    5    1      2.10      0.00
  -14    5    1      2.85      0.00
  -13    5    1     -1.73      0.00
  -12    5    1     -2.32      0.00
  -11    5    1     -0.74      0.00
  -10    5    1      1.53      0.00
   -9    5    1     -3.40      0.00
   -8    5    1      4.47      0.00
   -7    5    1     -6.56      0.00
   -6    5    1     -0.46      0.00
   -5    5    1     20.00      0.00
   -4    5    1    -14.79      0.00
   -3    5    1    -11.26      0.00
   -2    5    1      5.55      0.00
   -1    5    1      7.99      0.00
    0    5    1     -2.65      0.00
    1    5    1     15.26      0.00
    2    5    1    -25.96      0.00
    3    5    1     16.15      0.00
    4    5    1     -5.67      0.00
    5    5    1     -0.15      0.00
    6    5    1     -4.67      0.00
    7    5    1      6.30      0.00
    8    5    1     -0.44      0.00
    9    5    1     -0.86      0.00
   10    5    1      2.94      0.00
   11    5    1     -4.19      0.00
   12    5    1      0.38      0.00
   13    5    1      0.97      0.00
  -15    6    1     -0.61      0.00
  -14    6    1      1.91      0.00
  -13    6    1      0.07      0.00
  -12    6    1      1.62      0.00
  -11    6    1     -2.85      0.00
  -10    6    1      0.98      0.00
   -9    6    1      2.16      0.00
   -8    6    1     -1.20      0.00
   -7    6    1     -2.03      0.00
   -6    6    1     -1.12      0.00
   -5    6    1     -2.12      0.00
   -4    6    1     21.75      0.00
   -3    6    1    -16.07      0.00
   -2    6    1     -4.48      0.00
   -1    6    1     -4.28      0.00
    0    6    1     10.02      0.00
    1    6    1     -4.38      0.00
    2    6    1      4.08      0.00
    3    6    1      1.67      0.00
    4    6    1     -7.17      0.00
    5    6    1      7.79      0.00
    6    6    1     -3.92      0.00
    7    6    1     -6.30      0.00
    8    6    1      3.92      0.00
    9    6    1      1.50      0.00
   10    6    1     -1.58      0.00
   11    6    1      2.70      0.00
   12    6    1     -2.64      0.00
  -14    7    1      3.64      0.00
  -13    7    1      0.35      0.00
  -12    7    1     -0.49      0.00
  -11    7    1      4.05      0.00
  -10    7    1     -5.14      0.00
   -9    7    1      1.78      0.00
   -8    7    1      4.53      0.00
   -7    7    1     -0.16      0.00
   -6    7    1     -7.83      0.00
   -5    7    1      2.12      0.00
   -4    7    1      2.65      0.00
   -3    7    1      5.81      0.00
   -2    7    1      3.42      0.00
   -1    7    1    -14.41      0.00
    0    7    1     -1.19      0.00
    1    7    1      7.04      0.00
    2    7    1     -5.04      0.00
    3    7    1     -3.33      0.00
    4    7    1     10.50      0.00
    5    7    1    -10.58      0.00
    6    7    1     11.42      0.00
    7    7    1     -5.78      0.00
    8    7    1      0.04      0.00
    9    7    1      0.69      0.00
   10    7    1     -1.10      0.00
   11    7    1      3.00      0.00
   12    7    1     -1.43      0.00
  -14    8    1      0.22      0.00
  -13    8    1      0.57      0.00
  -12    8    1      0.98      0.00
  -11    8    1      0.47      0.00
  -10    8    1      4.31      0.00
   -9    8    1     -6.06      0.00
   -8    8    1      0.30      0.00
   -7    8    1      6.51      0.00
   -6    8    1     -2.09      0.00
   -5    8    1     -8.22      0.00
   -4    8    1      3.28      0.00
   -3    8    1      4.13      0.00
   -2    8    1     -2.80      0.00
   -1    8    1     15.18      0.00
    0    8    1    -19.70      0.00
    1    8    1      8.75      0.00
    2    8    1     -2.03      0.00
    3    8    1      0.68      0.00
    4    8    1     -3.82      0.00
    5    8    1      2.29      0.00
    6    8    1      0.22      0.00
    7    8    1     -0.07      0.00
    8    8    1      2.15      0.00
    9    8    1     -3.46      0.00
   10    8    1      4.03      0.00
   11    8    1     -3.48      0.00
  -13    9    1     -0.91      0.00
  -12    9    1     -1.96      0.00
  -11    9    1      1.51      0.00
  -10    9    1     -0.51      0.00
   -9    9    1      0.97      0.00
   -8    9    1     -1.08      0.00
   -7    9    1     -2.73      0.00
   -6    9    1      8.36      0.00
   -5    9    1     -5.87      0.00
   -4    9    1     -0.71      0.00
   -3    9    1     -4.30      0.00
   -2    9    1      6.72      0.00
   -1    9    1     -0.01      0.00
    0    9    1      3.10      0.00
    1    9    1     -2.10      0.00
    2    9    1     -1.51      0.00
    3    9    1      1.44      0.00
    4    9    1      2.34      0.00
    5    9    1     -4.98      0.00
    6    9    1      2.00      0.00
    7    9    1      1.67      0.00
    8    9    1     -4.63      0.00
    9    9    1      5.43      0.00
   10    9    1     -5.11      0.00
  -13   10    1      2.34      0.00
  -12   10    1     -4.53      0.00
  -11   10    1     -0.35      0.00
  -10   10    1      2.76      0.00
   -9   10    1     -0.21      0.00
   -8   10    1     -3.23      0.00
   -7   10    1      0.98      0.00
   -6   10    1     -0.50      0.00
   -5   10    1      4.11      0.00
   -4   10    1     -0.91      0.00
   -3   10    1     -0.74      0.00
   -2   10    1     -6.56      0.00
   -1   10    1      7.60      0.00
    0   10    1     -1.19      0.00
    1   10    1      0.04      0.00
    2   10    1      3.72      0.00
    3   10    1     -8.59      0.00
    4   10    1      7.59      0.00
    5   10    1     -5.02      0.00
    6   10    1      0.20      0.00
    7   10    1     -0.47      0.00
    8   10    1      1.19      0.00
    9   10    1     -2.42      0.00
  -12   11    1      2.25      0.00
  -11   11    1     -1.85      0.00
  -10   11    1     -0.46      0.00
   -9   11    1      4.49      0.00
   -8   11    1      1.95      0.00
   -7   11    1     -4.82      0.00
   -6   11    1      1.94      0.00
   -5   11    1     -0.86      0.00
   -4   11    1     -0.08      0.00
   -3   11    1      5.92      0.00
   -2   11    1     -7.97      0.00
   -1   11    1      2.71      0.00
    0   11    1     -1.66      0.00
    1   11    1      2.40      0.00
    2   11    1      1.73      0.00
    3   11    1     -0.13      0.00
    4   11    1     -0.19      0.00
    5   11    1      1.89      0.00
    6   11    1     -1.97      0.00
    7   11    1      0.52      0.00
    8   11    1     -0.90      0.00
  -11   12    1     -2.97      0.00
  -10   12    1     -0.07      0.00
   -9   12    1     -1.24      0.00
   -8   12    1      4.26      0.00
   -7   12    1      1.03      0.00
   -6   12    1     -1.63      0.00
   -5   12    1     -2.21      0.00
   -4   12    1      5.78      0.00
   -3   12    1     -4.85      0.00
   -2   12    1      2.57      0.00
   -1   12    1     -0.29      0.00
    0   12    1     -4.31      0.00
    1   12    1      1.34      0.00
    2   12    1      1.56      0.00
    3   12    1     -2.83      0.00
    4   12    1      3.07      0.00
    5   12    1      2.11      0.00
    6   12    1     -1.29      0.00
    7   12    1      1.56      0.00
  -10   13    1     -1.73      0.00
   -9   13    1     -4.19      0.00
   -8   13    1     -0.18      0.00
   -7   13    1      1.11      0.00
   -6   13    1      0.78      0.00
   -5   13    1     -1.38      0.00
   -4   13    1     -3.12      0.00
   -3   13    1      6.86      0.00
   -2   13    1     -1.50      0.00
   -1   13    1      0.96      0.00
    0   13    1      0.21      0.00
    1   13    1     -4.59      0.00
    2   13    1      5.82      0.00
    3   13    1     -5.47      0.00
    4   13    1     -0.33      0.00
    5   13    1      1.00      0.00
    6   13    1      0.23      0.00
   -8   14    1     -2.00      0.00
   -7   14    1     -1.39      0.00
   -6   14    1     -0.31      0.00
   -5   14    1      1.50      0.00
   -4   14    1     -5.26      0.00
   -3   14    1      2.92      0.00
   -2   14    1     -4.17      0.00
   -1   14    1      7.13      0.00
    0   14    1      0.59      0.00
    1   14    1     -6.13      0.00
    2   14    1      8.26      0.00
    3   14    1     -3.56      0.00
    4   14    1     -0.50      0.00
   -6   15    1      0.36      0.00
   -5   15    1      0.04      0.00
   -4   15    1     -1.12      0.00
   -3   15    1     -1.20      0.00
   -2   15    1     -2.20      0.00
   -1   15    1     -1.24      0.00
    0   15    1      2.96      0.00
    1   15    1     -3.05      0.00
   -1  -16    2     -3.69      0.00
    0  -16    2      2.61      0.00
    1  -16    2      3.47      0.00
    2  -16    2     -1.52      0.00
    3  -16    2     -3.21      0.00
    4  -16    2     -0.29      0.00
   -4  -15    2     -0.31      0.00
   -3  -15    2     -2.95      0.00
   -2  -15    2      6.58      0.00
   -1  -15    2     -6.15      0.00
    0  -15    2      2.71      0.00
    1  -15    2      2.97      0.00
    2  -15    2     -3.50      0.00
    3  -15    2     10.36      0.00
    4  -15    2     -8.56      0.00
    5  -15    2      1.37      0.00
    6  -15    2      0.95      0.00
    7  -15    2      0.14      0.00
   -6  -14    2     -1.06      0.00
   -5  -14    2      2.50      0.00
   -4  -14    2     -0.60      0.00
   -3  -14    2     -0.81      0.00
   -2  -14    2      0.64      0.00
   -1  -14    2      0.07      0.00
    0  -14    2     -3.91      0.00
    1  -14    2      2.54      0.00
    2  -14    2      2.02      0.00
    3  -14    2     -2.20      0.00
    4  -14    2      3.59      0.00
    5  -14    2      0.48      0.00
    6  -14    2     -1.60      0.00
    7  -14    2      2.38      0.00
    8  -14    2      2.00      0.00
    9  -14    2     -1.24      0.00
   -8  -13    2     -3.73      0.00
   -7  -13    2      0.40      0.00
   -6  -13    2     -0.05      0.00
   -5  -13    2      2.47      0.00
   -4  -13    2     -1.71      0.00
   -3  -13    2      2.46      0.00
   -2  -13    2     -1.20      0.00
   -1  -13    2      3.69      0.00
    0  -13    2     -4.31      0.00
    1  -13    2      0.18      0.00
    2  -13    2     -2.34      0.00
    3  -13    2      5.21      0.00
    4  -13    2     -0.08      0.00
    5  -13    2     -3.19      0.00
    6  -13    2      3.18      0.00
    7  -13    2     -1.89      0.00
    8  -13    2      3.57      0.00
    9  -13    2      1.13      0.00
   10  -13    2      1.36      0.00
   -9  -12    2     -2.06      0.00
   -8  -12    2      1.84      0.00
   -7  -12    2     -2.29      0.00
   -6  -12    2     -2.72      0.00
   -5  -12    2     -1.32      0.00
   -4  -12    2      4.25      0.00
   -3  -12    2     -6.28      0.00
   -2  -12    2      3.43      0.00
   -1  -12    2      1.61      0.00
    0  -12    2     -2.24      0.00
    1  -12    2      4.70      0.00
    2  -12    2     -8.98      0.00
    3  -12    2      3.50      0.00
    4  -12    2      0.89      0.00
    5  -12    2      1.88      0.00
    6  -12    2     -2.82      0.00
    7  -12    2     -1.07      0.00
    8  -12    2     -0.77      0.00
    9  -12    2      0.59      0.00
   10  -12    2      1.81      0.00
   11  -12    2     -0.07      0.00
  -10  -11    2     -4.50      0.00
   -9  -11    2      6.39      0.00
   -8  -11    2     -4.26      0.00
   -7  -11    2      1.05      0.00
   -6  -11    2      2.65      0.00
   -5  -11    2     -6.42      0.00
   -4  -11    2      3.18      0.00
   -3  -11    2      0.23      0.00
   -2  -11    2     -3.24      0.00
   -1  -11    2     -0.83      0.00
    0  -11    2      3.88      0.00
    1  -11    2      0.20      0.00
    2  -11    2     -0.28      0.00
    3  -11    2     -4.70      0.00
    4  -11    2      0.89      0.00
    5  -11    2     -0.46      0.00
    6  -11    2      4.33      0.00
    7  -11    2     -4.16      0.00
    8  -11    2     -1.76      0.00
    9  -11    2     -0.22      0.00
   10  -11    2      0.56      0.00
   11  -11    2      0.36      0.00
   12  -11    2     -1.96      0.00
  -11  -10    2      1.83      0.00
  -10  -10    2      0.29      0.00
   -9  -10    2     -1.80      0.00
   -8  -10    2      3.77      0.00
   -7  -10    2      0.73      0.00
   -6  -10    2     -1.78      0.00
   -5  -10    2      2.19      0.00
   -4  -10    2     -2.23      0.00
   -3  -10    2      2.09      0.00
   -2  -10    2     -1.86      0.00
   -1  -10    2      4.00      0.00
    0  -10    2    -12.30      0.00
    1  -10    2     11.98      0.00
    2  -10    2      2.07      0.00
    3  -10    2     -5.47      0.00
    4  -10    2      2.03      0.00
    5  -10    2     -4.07      0.00
    6  -10    2      1.16      0.00
    7  -10    2      6.59      0.00
    8  -10    2     -3.48      0.00
    9  -10    2     -3.52      0.00
   10  -10    2      4.22      0.00
   11  -10    2      0.01      0.00
   12  -10    2      1.69      0.00
  -12   -9    2      0.00      0.00
  -11   -9    2     -1.49      0.00
  -10   -9    2      3.72      0.00
   -9   -9    2     -2.85      0.00
   -8   -9    2      1.12      0.00
   -7   -9    2     -2.84      0.00
   -6   -9    2     10.73      0.00
   -5   -9    2     -9.73      0.00
   -4   -9    2      3.25      0.00
   -3   -9    2      2.15      0.00
   -2   -9    2     -5.57      0.00
   -1   -9    2      7.17      0.00
    0   -9    2     -6.93      0.00
    1   -9    2     -7.51      0.00
    2   -9    2      7.55      0.00
    3   -9    2      6.37      0.00
    4   -9    2     -5.63      0.00
    5   -9    2      1.82      0.00
    6   -9    2     -4.45      0.00
    7   -9    2      1.59      0.00
    8   -9    2      5.06      0.00
    9   -9    2     -2.28      0.00
   10   -9    2     -3.05      0.00
   11   -9    2      3.98      0.00
   12   -9    2     -0.80      0.00
   13   -9    2      0.86      0.00
  -12   -8    2     -1.25      0.00
  -11   -8    2     -0.09      0.00
  -10   -8    2     -1.53      0.00
   -9   -8    2      1.46      0.00
   -8   -8    2      0.77      0.00
   -7   -8    2     -6.48      0.00
   -6   -8    2      1.61      0.00
   -5   -8    2      6.63      0.00
   -4   -8    2     -4.50      0.00
   -3   -8    2     -3.88      0.00
   -2   -8    2     10.14      0.00
   -1   -8    2     -4.13      0.00
    0   -8    2      6.99      0.00
    1   -8    2    -11.38      0.00
    2   -8    2     -0.13      0.00
    3   -8    2     -5.98      0.00
    4   -8    2     18.02      0.00
    5   -8    2     -7.21      0.00
    6   -8    2     -5.13      0.00
    7   -8    2      4.25      0.00
    8   -8    2     -3.13      0.00
    9   -8    2      2.70      0.00
   10   -8    2     -3.42      0.00
   11   -8    2     -0.05      0.00
   12   -8    2      0.71      0.00
   13   -8    2     -2.29      0.00
  -13   -7    2     -0.89      0.00
  -12   -7    2      2.96      0.00
  -11   -7    2     -4.10      0.00
  -10   -7    2      1.44      0.00
   -9   -7    2      1.30      0.00
   -8   -7    2     -1.98      0.00
   -7   -7    2      4.30      0.00
   -6   -7    2     -7.94      0.00
   -5   -7    2      4.40      0.00
   -4   -7    2     -4.59      0.00
   -3   -7    2     11.75      0.00
   -2   -7    2    -25.05      0.00
   -1   -7    2     21.26      0.00
    0   -7    2      6.20      0.00
    1   -7    2     -7.60      0.00
    2   -7    2      4.84      0.00
    3   -7    2    -12.62      0.00
    4   -7    2     -1.68      0.00
    5   -7    2     16.82      0.00
    6   -7    2     -6.18      0.00
    7   -7    2     -6.50      0.00
    8   -7    2      6.46      0.00
    9   -7    2     -2.57      0.00
   10   -7    2     -0.12      0.00
   11   -7    2     -1.40      0.00
   12   -7    2      0.24      0.00
   13   -7    2      1.22      0.00
   14   -7    2     -2.30      0.00
  -14   -6    2     -0.93      0.00
  -13   -6    2     -1.53      0.00
  -12   -6    2      2.79      0.00
  -11   -6    2     -0.70      0.00
  -10   -6    2      1.12      0.00
   -9   -6    2     -6.49      0.00
   -8   -6    2     13.55      0.00
   -7   -6    2     -9.97      0.00
   -6   -6    2      5.43      0.00
   -5   -6    2      3.72      0.00
   -4   -6    2     -4.84      0.00
   -3   -6    2      0.41      0.00
   -2   -6    2      8.77      0.00
   -1   -6    2    -27.90      0.00
    0   -6    2     13.80      0.00
    1   -6    2     15.37      0.00
    2   -6    2    -10.07      0.00
    3   -6    2      3.99      0.00
    4   -6    2    -15.89      0.00
    5   -6    2      8.46      0.00
    6   -6    2     -0.36      0.00
    7   -6    2      4.47      0.00
    8   -6    2     -7.04      0.00
    9   -6    2      3.12      0.00
   10   -6    2      3.72      0.00
   11   -6    2     -6.28      0.00
   12   -6    2      3.88      0.00
   13   -6    2      0.73      0.00
   14   -6    2     -1.32      0.00
  -14   -5    2     -0.91      0.00
  -13   -5    2      1.37      0.00
  -12   -5    2     -1.57      0.00
  -11   -5    2     -0.43      0.00
  -10   -5    2      3.47      0.00
   -9   -5    2     -2.68      0.00
   -8   -5    2     -8.49      0.00
   -7   -5    2     16.78      0.00
   -6   -5    2    -12.16      0.00
   -5   -5    2      0.65      0.00
   -4   -5    2     10.38      0.00
   -3   -5    2     -5.92      0.00
   -2   -5    2     10.15      0.00
   -1   -5    2    -11.14      0.00
    0   -5    2     -0.78      0.00
    1   -5    2    -20.86      0.00
    2   -5    2     40.22      0.00
    3   -5    2    -12.34      0.00
    4   -5    2     -9.58      0.00
    5   -5    2      5.66      0.00
    6   -5    2     -5.16      0.00
    7   -5    2      2.96      0.00
    8   -5    2      2.91      0.00
    9   -5    2     -5.91      0.00
   10   -5    2      3.99      0.00
   11   -5    2      2.25      0.00
   12   -5    2     -5.31      0.00
   13   -5    2      2.36      0.00
   14   -5    2     -0.33      0.00
  -14   -4    2      3.62      0.00
  -13   -4    2     -5.06      0.00
  -12   -4    2      2.44      0.00
  -11   -4    2      1.17      0.00
  -10   -4    2     -3.11      0.00
   -9   -4    2      6.53      0.00
   -8   -4    2     -9.18      0.00
   -7   -4    2      2.50      0.00
   -6   -4    2     -6.88      0.00
   -5   -4    2     15.22      0.00
   -4   -4    2    -23.96      0.00
   -3   -4    2     15.14      0.00
   -2   -4    2     10.15      0.00
   -1   -4    2     -6.41      0.00
    0   -4    2      6.51      0.00
    1   -4    2    -15.86      0.00
    2   -4    2    -17.19      0.00
    3   -4    2     40.01      0.00
    4   -4    2    -10.77      0.00
    5   -4    2     -6.08      0.00
    6   -4    2      6.21      0.00
    7   -4    2     -3.98      0.00
    8   -4    2      4.80      0.00
    9   -4    2     -4.05      0.00
   10   -4    2      2.16      0.00
   11   -4    2     -1.91      0.00
   12   -4    2      3.26      0.00
   13   -4    2     -2.09      0.00
   14   -4    2     -2.64      0.00
  -15   -3    2     -1.27      0.00
  -14   -3    2      0.67      0.00
  -13   -3    2      1.13      0.00
  -12   -3    2      0.83      0.00
  -11   -3    2     -8.74      0.00
  -10   -3    2      9.80      0.00
   -9   -3    2     -2.44      0.00
   -8   -3    2     -0.70      0.00
   -7   -3    2      2.97      0.00
   -6   -3    2     -1.45      0.00
   -5   -3    2    -11.55      0.00
   -4   -3    2     25.05      0.00
   -3   -3    2    -36.49      0.00
   -2   -3    2     16.95      0.00
   -1   -3    2     20.07      0.00
    0   -3    2      0.69      0.00
    1   -3    2      9.48      0.00
    2   -3    2    -38.07      0.00
    3   -3    2     18.79      0.00
    4   -3    2     -8.26      0.00
    5   -3    2     21.01      0.00
    6   -3    2    -18.54      0.00
    7   -3    2      5.89      0.00
    8   -3    2      6.88      0.00
    9   -3    2     -7.81      0.00
   10   -3    2      2.91      0.00
   11   -3    2      0.53      0.00
   12   -3    2     -0.89      0.00
   13   -3    2      3.09      0.00
   14   -3    2     -0.26      0.00
  -15   -2    2     -2.12      0.00
  -14   -2    2      3.75      0.00
  -13   -2    2     -2.23      0.00
  -12   -2    2      2.64      0.00
  -11   -2    2      1.27      0.00
  -10   -2    2    -13.62      0.00
   -9   -2    2     16.73      0.00
   -8   -2    2     -7.66      0.00
   -7   -2    2      0.30      0.00
   -6   -2    2      4.90      0.00
   -5   -2    2     -3.32      0.00
   -4   -2    2      2.62      0.00
   -3   -2    2    -10.35      0.00
   -2   -2    2     16.39      0.00
   -1   -2    2    -79.39      0.00
    0   -2    2     98.31      0.00
    1   -2    2     -6.43      0.00
    2   -2    2    -20.10      0.00
    3   -2    2      3.28      0.00
    4   -2    2     -1.73      0.00
    5   -2    2     -9.17      0.00
    6   -2    2     16.82      0.00
    7   -2    2    -16.04      0.00
    8   -2    2      5.19      0.00
    9   -2    2      5.54      0.00
   10   -2    2     -4.65      0.00
   11   -2    2     -0.09      0.00
   12   -2    2     -0.33      0.00
   13   -2    2      3.37      0.00
   14   -2    2      0.98      0.00
  -15   -1    2     -3.39      0.00
  -14   -1    2     -1.22      0.00
  -13   -1    2      1.54      0.00
  -12   -1    2      1.85      0.00
  -11   -1    2      1.94      0.00
  -10   -1    2     -2.24      0.00
   -9   -1    2     -4.10      0.00
   -8   -1    2     -0.94      0.00
   -7   -1    2     12.71      0.00
   -6   -1    2    -18.28      0.00
   -5   -1    2      9.05      0.00
   -4   -1    2      6.97      0.00
   -3   -1    2     -6.73      0.00
   -2   -1    2      2.33      0.00
   -1   -1    2      2.02      0.00
    0   -1    2   -105.75      0.00
    1   -1    2    109.43      0.00
    2   -1    2    -23.09      0.00
    3   -1    2     -2.97      0.00
    4   -1    2      1.28      0.00
    5   -1    2     -0.82      0.00
    6   -1    2      1.15      0.00
    7   -1    2     -6.34      0.00
    8   -1    2      7.15      0.00
    9   -1    2     -9.95      0.00
   10   -1    2      9.30      0.00
   11   -1    2     -2.53      0.00
   12   -1    2     -3.37      0.00
   13   -1    2     -1.19      0.00
   14   -1    2      1.84      0.00
  -15    0    2      2.67      0.00
  -14    0    2      0.53      0.00
  -13    0    2     -6.20      0.00
  -12    0    2      5.02      0.00
  -11    0    2      1.84      0.00
  -10    0    2     -1.94      0.00
   -9    0    2      2.32      0.00
   -8    0    2     -0.94      0.00
   -7    0    2     -9.57      0.00
   -6    0    2     23.22      0.00
   -5    0    2    -28.70      0.00
   -4    0    2     13.75      0.00
   -3    0    2      2.45      0.00
   -2    0    2     24.71      0.00
   -1    0    2      4.96      0.00
    0    0    2    -44.48      0.00
    1    0    2     -4.96      0.00
    2    0    2     -7.48      0.00
    3    0    2     30.52      0.00
    4    0    2    -21.30      0.00
    5    0    2      4.42      0.00
    6    0    2      9.27      0.00
    7    0    2     -7.66      0.00
    8    0    2     -0.06      0.00
    9    0    2      3.27      0.00
   10    0    2     -6.14      0.00
   11    0    2      5.16      0.00
   12    0    2      0.11      0.00
   13    0    2     -2.86      0.00
   14    0    2     -3.25      0.00
  -15    1    2     -2.00      0.00
  -14    1    2      2.95      0.00
  -13    1    2      0.70      0.00
  -12    1    2     -6.68      0.00
  -11    1    2      6.67      0.00
  -10    1    2     -0.94      0.00
   -9    1    2      1.18      0.00
   -8    1    2     -2.13      0.00
   -7    1    2      3.84      0.00
   -6    1    2     -1.76      0.00
   -5    1    2      2.29      0.00
   -4    1    2      7.83      0.00
   -3    1    2    -43.56      0.00
   -2    1    2     43.20      0.00
   -1    1    2     34.61      0.00
    0    1    2    -19.57      0.00
    1    1    2     -8.08      0.00
    2    1    2      4.40      0.00
    3    1    2    -15.78      0.00
    4    1    2     22.76      0.00
    5    1    2    -18.75      0.00
    6    1    2      6.81      0.00
    7    1    2      2.90      0.00
    8    1    2      0.93      0.00
    9    1    2     -3.03      0.00
   10    1    2      0.84      0.00
   11    1    2     -0.08      0.00
   12    1    2     -1.16      0.00
   13    1    2      4.74      0.00
   14    1    2     -1.12      0.00
  -15    2    2     -0.75      0.00
  -14    2    2      0.06      0.00
  -13    2    2      0.43      0.00
  -12    2    2     -1.36      0.00
  -11    2    2     -1.51      0.00
  -10    2    2     -3.29      0.00
   -9    2    2      8.91      0.00
   -8    2    2     -5.30      0.00
   -7    2    2     -3.93      0.00
   -6    2    2      9.73      0.00
   -5    2    2     -0.89      0.00
   -4    2    2     -2.88      0.00
   -3    2    2     16.49      0.00
   -2    2    2    -66.34      0.00
   -1    2    2     53.90      0.00
    0    2    2     12.35      0.00
    1    2    2     -8.20      0.00
    2    2    2     -6.20      0.00
    3    2    2      6.25      0.00
    4    2    2     -0.71      0.00
    5    2    2     -6.50      0.00
    6    2    2     11.53      0.00
    7    2    2    -14.45      0.00
    8    2    2      8.39      0.00
    9    2    2      1.76      0.00
   10    2    2     -2.46      0.00
   11    2    2      0.30      0.00
   12    2    2      0.68      0.00
   13    2    2     -2.46      0.00
   14    2    2      4.13      0.00
  -15    3    2     -1.60      0.00
  -14    3    2      0.72      0.00
  -13    3    2      3.03      0.00
  -12    3    2     -1.75      0.00
  -11    3    2      1.82      0.00
  -10    3    2     -1.02      0.00
   -9    3    2     -7.36      0.00
   -8    3    2     14.25      0.00
   -7    3    2    -11.81      0.00
   -6    3    2     -0.45      0.00
   -5    3    2     -0.15      0.00
   -4    3    2     15.32      0.00
   -3    3    2     -4.18      0.00
   -2    3    2     -6.11      0.00
   -1    3    2    -20.44      0.00
    0    3    2      2.20      0.00
    1    3    2     26.74      0.00
    2    3    2    -16.62      0.00
    3    3    2     -2.35      0.00
    4    3    2      7.03      0.00
    5    3    2     -1.29      0.00
    6    3    2    -10.56      0.00
    7    3    2     13.97      0.00
    8    3    2    -13.66      0.00
    9    3    2      5.70      0.00
   10    3    2      1.59      0.00
   11    3    2     -0.90      0.00
   12    3    2      0.90      0.00
   13    3    2     -1.84      0.00
  -15    4    2     -0.55      0.00
  -14    4    2     -3.86      0.00
  -13    4    2      1.51      0.00
  -12    4    2      2.46      0.00
  -11    4    2      0.54      0.00
  -10    4    2     -0.88      0.00
   -9    4    2      2.25      0.00
   -8    4    2     -4.64      0.00
   -7    4    2      5.77      0.00
   -6    4    2      1.24      0.00
   -5    4    2    -18.23      0.00
   -4    4    2      6.59      0.00
   -3    4    2     17.54      0.00
   -2    4    2     -1.90      0.00
   -1    4    2    -12.51      0.00
    0    4    2      5.23      0.00
    1    4    2    -19.09      0.00
    2    4    2     29.37      0.00
    3    4    2    -17.24      0.00
    4    4    2      4.87      0.00
    5    4    2      2.73      0.00
    6    4    2      2.92      0.00
    7    4    2     -4.97      0.00
    8    4    2      1.48      0.00
    9    4    2     -0.99      0.00
   10    4    2     -2.58      0.00
   11    4    2      2.91      0.00
   12    4    2      1.30      0.00
   13    4    2     -1.78      0.00
  -15    5    2      3.69      0.00
  -14    5    2     -2.97      0.00
  -13    5    2     -2.24      0.00
  -12    5    2     -1.17      0.00
  -11    5    2      1.81      0.00
  -10    5    2     -0.23      0.00
   -9    5    2     -3.53      0.00
   -8    5    2      2.18      0.00
   -7    5    2      0.62      0.00
   -6    5    2      1.22      0.00
   -5    5    2      6.99      0.00
   -4    5    2    -27.00      0.00
   -3    5    2     13.35      0.00
   -2    5    2      9.28      0.00
   -1    5    2      2.66      0.00
    0    5    2     -7.45      0.00
    1    5    2      3.20      0.00
    2    5    2     -5.19      0.00
    3    5    2      1.85      0.00
    4    5    2      3.30      0.00
    5    5    2     -4.72      0.00
    6    5    2      1.89      0.00
    7    5    2      6.78      0.00
    8    5    2     -1.88      0.00
    9    5    2     -3.94      0.00
   10    5    2      3.78      0.00
   11    5    2     -6.21      0.00
   12    5    2      4.47      0.00
   13    5    2     -1.34      0.00
  -15    6    2      3.19      0.00
  -14    6    2      0.38      0.00
  -13    6    2     -2.71      0.00
  -12    6    2      1.30      0.00
  -11    6    2     -4.12      0.00
  -10    6    2      4.59      0.00
   -9    6    2     -1.51      0.00
   -8    6    2     -3.84      0.00
   -7    6    2     -2.01      0.00
   -6    6    2      8.51      0.00
   -5    6    2      0.05      0.00
   -4    6    2      0.27      0.00
   -3    6    2    -12.99      0.00
   -2    6    2      0.18      0.00
   -1    6    2      9.18      0.00
    0    6    2      5.56      0.00
    1    6    2     -8.63      0.00
    2    6    2      2.95      0.00
    3    6    2      6.64      0.00
    4    6    2    -14.81      0.00
    5    6    2     12.97      0.00
    6    6    2    -11.95      0.00
    7    6    2      3.73      0.00
    8    6    2      2.16      0.00
    9    6    2     -0.01      0.00
   10    6    2      0.39      0.00
   11    6    2     -2.18      0.00
   12    6    2      0.01      0.00
  -14    7    2      2.10      0.00
  -13    7    2     -0.56      0.00
  -12    7    2     -0.15      0.00
  -11    7    2      1.17      0.00
  -10    7    2     -4.90      0.00
   -9    7    2      6.89      0.00
   -8    7    2      0.10      0.00
   -7    7    2     -6.26      0.00
   -6    7    2     -0.65      0.00
   -5    7    2      8.94      0.00
   -4    7    2      1.94      0.00
   -3    7    2     -8.53      0.00
   -2    7    2      5.26      0.00
   -1    7    2    -19.01      0.00
    0    7    2     18.34      0.00
    1    7    2     -4.99      0.00
    2    7    2     -2.33      0.00
    3    7    2      1.85      0.00
    4    7    2      3.96      0.00
    5    7    2     -4.18      0.00
    6    7    2      2.60      0.00
    7    7    2     -3.14      0.00
    8    7    2      0.71      0.00
    9    7    2      1.17      0.00
   10    7    2     -1.12      0.00
   11    7    2      2.91      0.00
  -14    8    2      4.02      0.00
  -13    8    2     -0.95      0.00
  -12    8    2      3.10      0.00
  -11    8    2     -1.37      0.00
  -10    8    2      1.74      0.00
   -9    8    2     -3.30      0.00
   -8    8    2      2.79      0.00
   -7    8    2      3.11      0.00
   -6    8    2     -9.12      0.00
   -5    8    2      2.68      0.00
   -4    8    2      5.21      0.00
   -3    8    2      2.77      0.00
   -2    8    2     -5.06      0.00
   -1    8    2      1.31      0.00
    0    8    2     -8.36      0.00
    1    8    2      6.99      0.00
    2    8    2     -3.04      0.00
    3    8    2      1.36      0.00
    4    8    2     -3.58      0.00
    5    8    2      4.96      0.00
    6    8    2     -0.49      0.00
    7    8    2     -2.65      0.00
    8    8    2      4.34      0.00
    9    8    2     -4.55      0.00
   10    8    2      4.35      0.00
   11    8    2     -2.73      0.00
  -13    9    2     -2.68      0.00
  -12    9    2      3.35      0.00
  -11    9    2      0.70      0.00
  -10    9    2     -1.47      0.00
   -9    9    2     -0.31      0.00
   -8    9    2      1.98      0.00
   -7    9    2     -0.36      0.00
   -6    9    2      1.55      0.00
   -5    9    2     -6.73      0.00
   -4    9    2      3.17      0.00
   -3    9    2     -1.60      0.00
   -2    9    2      9.91      0.00
   -1    9    2     -6.82      0.00
    0    9    2     -0.85      0.00
    1    9    2      3.86      0.00
    2    9    2     -7.71      0.00
    3    9    2     10.31      0.00
    4    9    2     -7.99      0.00
    5    9    2      3.86      0.00
    6    9    2     -0.36      0.00
    7    9    2      0.61      0.00
    8    9    2     -1.22      0.00
    9    9    2      1.84      0.00
   10    9    2     -1.43      0.00
  -13   10    2      0.22      0.00
  -12   10    2     -3.80      0.00
  -11   10    2      1.86      0.00
  -10   10    2      2.01      0.00
   -9   10    2     -3.90      0.00
   -8   10    2     -1.79      0.00
   -7   10    2      4.18      0.00
   -6   10    2      0.73      0.00
   -5   10    2     -1.10      0.00
   -4   10    2      1.67      0.00
   -3   10    2     -7.24      0.00
   -2   10    2      7.27      0.00
   -1   10    2      0.50      0.00
    0   10    2     -0.95      0.00
    1   10    2      0.03      0.00
    2   10    2     -1.56      0.00
    3   10    2     -1.27      0.00
    4   10    2      2.24      0.00
    5   10    2     -3.81      0.00
    6   10    2      2.57      0.00
    7   10    2     -1.14      0.00
    8   10    2      0.22      0.00
    9   10    2      0.66      0.00
  -12   11    2     -1.06      0.00
  -11   11    2      0.35      0.00
  -10   11    2      1.67      0.00
   -9   11    2      1.95      0.00
   -8   11    2     -3.63      0.00
   -7   11    2     -2.22      0.00
   -6   11    2      3.27      0.00
   -5   11    2      1.21      0.00
   -4   11    2     -2.10      0.00
   -3   11    2      2.28      0.00
   -2   11    2     -3.23      0.00
   -1   11    2      2.17      0.00
    0   11    2      0.81      0.00
    1   11    2      2.91      0.00
    2   11    2     -3.88      0.00
    3   11    2      3.32      0.00
    4   11    2     -2.06      0.00
    5   11    2     -1.59      0.00
    6   11    2      0.13      0.00
    7   11    2     -0.89      0.00
    8   11    2     -1.49      0.00
  -11   12    2     -1.24      0.00
  -10   12    2      1.52      0.00
   -9   12    2      3.76      0.00
   -8   12    2      1.42      0.00
   -7   12    2     -3.34      0.00
   -6   12    2      0.27      0.00
   -5   12    2     -0.07      0.00
   -4   12    2      3.92      0.00
   -3   12    2     -5.18      0.00
   -2   12    2      0.23      0.00
   -1   12    2      1.10      0.00
    0   12    2     -4.33      0.00
    1   12    2      7.00      0.00
    2   12    2     -4.87      0.00
    3   12    2      3.53      0.00
    4   12    2      1.50      0.00
    5   12    2      0.82      0.00
    6   12    2     -1.46      0.00
    7   12    2      2.05      0.00
  -10   13    2     -0.83      0.00
   -9   13    2     -1.10      0.00
   -8   13    2      2.70      0.00
   -7   13    2      0.18      0.00
   -6   13    2      0.51      0.00
   -5   13    2     -3.68      0.00
   -4   13    2      6.68      0.00
   -3   13    2     -3.66      0.00
   -2   13    2      4.20      0.00
   -1   13    2     -4.38      0.00
    0   13    2     -2.44      0.00
    1   13    2      3.94      0.00
    2   13    2     -4.00      0.00
    3   13    2     -0.89      0.00
    4   13    2      2.70      0.00
    5   13    2     -1.20      0.00
   -8   14    2      0.81      0.00
   -7   14    2     -1.78      0.00
   -6   14    2      0.55      0.00
   -5   14    2     -1.04      0.00
   -4   14    2     -0.36      0.00
   -3   14    2      2.65      0.00
   -2   14    2      0.13      0.00
   -1   14    2      3.77      0.00
    0   14    2     -3.17      0.00
    1   14    2      1.65      0.00
    2   14    2      2.13      0.00
    3   14    2     -5.09      0.00
   -5   15    2     -3.56      0.00
   -4   15    2     -0.59      0.00
   -3   15    2     -0.23      0.00
   -2   15    2     -0.39      0.00
   -1   15    2      2.20      0.00
   -2  -16    3     -5.40      0.00
   -1  -16    3      3.71      0.00
    0  -16    3      0.08      0.00
    1  -16    3     -2.84      0.00
    2  -16    3      1.81      0.00
    3  -16    3     -7.19      0.00
    4  -16    3      4.71      0.00
   -5  -15    3     -0.52      0.00
   -4  -15    3     -0.08      0.00
   -3  -15    3      0.74      0.00
   -2  -15    3      0.75      0.00
   -1  -15    3     -2.04      0.00
    0  -15    3      5.21      0.00
    1  -15    3     -2.17      0.00
    2  -15    3     -0.79      0.00
    3  -15    3      2.18      0.00
    4  -15    3     -3.80      0.00
    5  -15    3     -0.07      0.00
    6  -15    3      1.03      0.00
    7  -15    3     -0.73      0.00
   -7  -14    3      0.40      0.00
   -6  -14    3     -0.47      0.00
   -5  -14    3      0.01      0.00
   -4  -14    3      0.05      0.00
   -3  -14    3     -1.08      0.00
   -2  -14    3      1.57      0.00
   -1  -14    3     -3.57      0.00
    0  -14    3      3.34      0.00
    1  -14    3      0.77      0.00
    2  -14    3      2.71      0.00
    3  -14    3     -4.27      0.00
    4  -14    3      0.55      0.00
    5  -14    3      3.47      0.00
    6  -14    3     -2.92      0.00
    7  -14    3      2.17      0.00
    8  -14    3     -1.82      0.00
    9  -14    3     -0.12      0.00
   -8  -13    3     -2.43      0.00
   -7  -13    3      3.79      0.00
   -6  -13    3      0.31      0.00
   -5  -13    3      2.81      0.00
   -4  -13    3     -3.65      0.00
   -3  -13    3      4.77      0.00
   -2  -13    3     -2.23      0.00
   -1  -13    3     -1.38      0.00
    0  -13    3      1.81      0.00
    1  -13    3     -4.13      0.00
    2  -13    3      7.15      0.00
    3  -13    3     -0.10      0.00
    4  -13    3     -2.88      0.00
    5  -13    3     -0.47      0.00
    6  -13    3      2.68      0.00
    7  -13    3      1.78      0.00
    8  -13    3      0.79      0.00
    9  -13    3      0.06      0.00
   10  -13    3     -0.04      0.00
   -9  -12    3     -3.65      0.00
   -8  -12    3      0.75      0.00
   -7  -12    3     -0.39      0.00
   -6  -12    3     -3.39      0.00
   -5  -12    3      4.88      0.00
   -4  -12    3     -0.95      0.00
   -3  -12    3     -2.14      0.00
   -2  -12    3      4.24      0.00
   -1  -12    3      0.53      0.00
    0  -12    3     -4.32      0.00
    1  -12    3      1.82      0.00
    2  -12    3     -2.66      0.00
    3  -12    3      6.11      0.00
    4  -12    3     -0.82      0.00
    5  -12    3     -0.71      0.00
    6  -12    3     -2.87      0.00
    7  -12    3      1.80      0.00
    8  -12    3      2.62      0.00
    9  -12    3      1.31      0.00
   10  -12    3     -0.73      0.00
   11  -12    3      0.34      0.00
  -10  -11    3     -0.31      0.00
   -9  -11    3      2.90      0.00
   -8  -11    3     -5.36      0.00
   -7  -11    3      0.85      0.00
   -6  -11    3      0.27      0.00
   -5  -11    3     -4.03      0.00
   -4  -11    3      3.54      0.00
   -3  -11    3     -3.41      0.00
   -2  -11    3      1.58      0.00
   -1  -11    3     -2.62      0.00
    0  -11    3      8.66      0.00
    1  -11    3     -7.14      0.00
    2  -11    3     -4.51      0.00
    3  -11    3      4.34      0.00
    4  -11    3      0.33      0.00
    5  -11    3      0.77      0.00
    6  -11    3      0.72      0.00
    7  -11    3     -7.29      0.00
    8  -11    3      1.53      0.00
    9  -11    3      3.08      0.00
   10  -11    3     -1.20      0.00
   11  -11    3      0.10      0.00
   12  -11    3     -2.29      0.00
  -11  -10    3      3.84      0.00
  -10  -10    3     -5.01      0.00
   -9  -10    3      4.53      0.00
   -8  -10    3     -1.72      0.00
   -7  -10    3      3.89      0.00
   -6  -10    3     -8.22      0.00
   -5  -10    3      5.70      0.00
   -4  -10    3      0.27      0.00
   -3  -10    3     -4.21      0.00
   -2  -10    3      4.35      0.00
   -1  -10    3     -4.97      0.00
    0  -10    3      1.58      0.00
    1  -10    3     10.23      0.00
    2  -10    3     -7.06      0.00
    3  -10    3     -6.64      0.00
    4  -10    3      6.44      0.00
    5  -10    3     -3.69      0.00
    6  -10    3      5.31      0.00
    7  -10    3     -0.50      0.00
    8  -10    3     -5.52      0.00
    9  -10    3     -0.36      0.00
   10  -10    3      4.81      0.00
   11  -10    3     -2.77      0.00
   12  -10    3      1.56      0.00
  -12   -9    3      0.21      0.00
  -11   -9    3      0.52      0.00
  -10   -9    3      2.88      0.00
   -9   -9    3     -2.77      0.00
   -8   -9    3      0.78      0.00
   -7   -9    3      3.39      0.00
   -6   -9    3      3.04      0.00
   -5   -9    3     -9.27      0.00
   -4   -9    3      5.25      0.00
   -3   -9    3      4.08      0.00
   -2   -9    3     -9.09      0.00
   -1   -9    3      5.60      0.00
    0   -9    3    -10.96      0.00
    1   -9    3     10.89      0.00
    2   -9    3      1.62      0.00
    3   -9    3      2.82      0.00
    4   -9    3    -10.83      0.00
    5   -9    3      3.47      0.00
    6   -9    3      3.52      0.00
    7   -9    3     -0.90      0.00
    8   -9    3      2.32      0.00
    9   -9    3     -2.78      0.00
   10   -9    3      1.73      0.00
   11   -9    3      1.76      0.00
   12   -9    3     -0.74      0.00
   13   -9    3      2.37      0.00
  -13   -8    3      1.78      0.00
  -12   -8    3     -4.26      0.00
  -11   -8    3      3.86      0.00
  -10   -8    3     -1.70      0.00
   -9   -8    3      0.19      0.00
   -8   -8    3      0.11      0.00
   -7   -8    3     -4.45      0.00
   -6   -8    3      8.12      0.00
   -5   -8    3     -3.82      0.00
   -4   -8    3      1.62      0.00
   -3   -8    3     -7.75      0.00
   -2   -8    3     18.53      0.00
   -1   -8    3    -12.22      0.00
    0   -8    3     -8.22      0.00
    1   -8    3      3.42      0.00
    2   -8    3     -0.62      0.00
    3   -8    3      4.35      0.00
    4   -8    3      9.37      0.00
    5   -8    3    -16.96      0.00
    6   -8    3      3.67      0.00
    7   -8    3      7.19      0.00
    8   -8    3     -6.09      0.00
    9   -8    3      1.58      0.00
   10   -8    3     -1.22      0.00
   11   -8    3      1.67      0.00
   12   -8    3      0.31      0.00
   13   -8    3     -3.01      0.00
  -13   -7    3      1.99      0.00
  -12   -7    3     -3.28      0.00
  -11   -7    3     -0.31      0.00
  -10   -7    3     -0.34      0.00
   -9   -7    3      4.84      0.00
   -8   -7    3     -9.34      0.00
   -7   -7    3      5.53      0.00
   -6   -7    3     -4.05      0.00
   -5   -7    3      0.14      0.00
   -4   -7    3     -0.91      0.00
   -3   -7    3      4.50      0.00
   -2   -7    3    -13.94      0.00
   -1   -7    3     29.65      0.00
    0   -7    3     -9.97      0.00
    1   -7    3    -16.68      0.00
    2   -7    3     11.37      0.00
    3   -7    3    -10.16      0.00
    4   -7    3     16.00      0.00
    5   -7    3     -4.16      0.00
    6   -7    3     -3.61      0.00
    7   -7    3     -1.99      0.00
    8   -7    3      4.76      0.00
    9   -7    3     -1.84      0.00
   10   -7    3     -4.53      0.00
   11   -7    3      3.52      0.00
   12   -7    3     -1.30      0.00
   13   -7    3     -1.86      0.00
  -14   -6    3      0.06      0.00
  -13   -6    3     -0.18      0.00
  -12   -6    3      2.67      0.00
  -11   -6    3     -1.60      0.00
  -10   -6    3     -0.66      0.00
   -9   -6    3     -0.58      0.00
   -8   -6    3     11.36      0.00
   -7   -6    3    -15.97      0.00
   -6   -6    3     10.21      0.00
   -5   -6    3      2.73      0.00
   -4   -6    3    -11.70      0.00
   -3   -6    3      7.06      0.00
   -2   -6    3    -11.56      0.00
   -1   -6    3      6.50      0.00
    0   -6    3      6.61      0.00
    1   -6    3     13.60      0.00
    2   -6    3    -26.92      0.00
    3   -6    3      2.45      0.00
    4   -6    3      7.88      0.00
    5   -6    3     -1.36      0.00
    6   -6    3      0.60      0.00
    7   -6    3      1.06      0.00
    8   -6    3     -5.05      0.00
    9   -6    3      5.73      0.00
   10   -6    3     -2.10      0.00
   11   -6    3     -3.74      0.00
   12   -6    3      6.35      0.00
   13   -6    3     -2.47      0.00
   14   -6    3     -0.86      0.00
  -14   -5    3     -4.03      0.00
  -13   -5    3      4.24      0.00
  -12   -5    3     -1.79      0.00
  -11   -5    3     -1.12      0.00
  -10   -5    3      4.61      0.00
   -9   -5    3     -8.24      0.00
   -8   -5    3      9.18      0.00
   -7   -5    3      0.01      0.00
   -6   -5    3      1.38      0.00
   -5   -5    3     -7.02      0.00
   -4   -5    3     17.57      0.00
   -3   -5    3     -7.02      0.00
   -2   -5    3    -11.20      0.00
   -1   -5    3     -0.33      0.00
    0   -5    3      1.65      0.00
    1   -5    3      1.65      0.00
    2   -5    3     26.25      0.00
    3   -5    3    -37.08      0.00
    4   -5    3      5.03      0.00
    5   -5    3      9.41      0.00
    6   -5    3     -8.69      0.00
    7   -5    3      7.40      0.00
    8   -5    3     -5.96      0.00
    9   -5    3      3.70      0.00
   10   -5    3     -0.79      0.00
   11   -5    3     -0.61      0.00
   12   -5    3     -0.56      0.00
   13   -5    3      2.16      0.00
   14   -5    3      0.34      0.00
  -15   -4    3      1.30      0.00
  -14   -4    3      0.71      0.00
  -13   -4    3     -3.03      0.00
  -12   -4    3      0.15      0.00
  -11   -4    3      5.56      0.00
  -10   -4    3     -6.09      0.00
   -9   -4    3      0.75      0.00
   -8   -4    3     -2.61      0.00
   -7   -4    3      2.61      0.00
   -6   -4    3     -6.60      0.00
   -5   -4    3     17.58      0.00
   -4   -4    3    -29.10      0.00
   -3   -4    3     38.04      0.00
   -2   -4    3    -10.71      0.00
   -1   -4    3    -18.75      0.00
    0   -4    3      9.39      0.00
    1   -4    3    -20.30      0.00
    2   -4    3     35.01      0.00
    3   -4    3     -8.35      0.00
    4   -4    3     -0.11      0.00
    5   -4    3    -13.43      0.00
    6   -4    3     11.84      0.00
    7   -4    3     -1.56      0.00
    8   -4    3     -5.05      0.00
    9   -4    3      4.64      0.00
   10   -4    3      0.55      0.00
   11   -4    3     -3.57      0.00
   12   -4    3      1.50      0.00
   13   -4    3     -1.89      0.00
   14   -4    3     -0.62      0.00
  -15   -3    3      0.01      0.00
  -14   -3    3      0.16      0.00
  -13   -3    3     -0.35      0.00
  -12   -3    3      0.24      0.00
  -11   -3    3     -6.45      0.00
  -10   -3    3     16.38      0.00
   -9   -3    3    -15.31      0.00
   -8   -3    3      4.27      0.00
   -7   -3    3      2.42      0.00
   -6   -3    3     -7.49      0.00
   -5   -3    3      2.74      0.00
   -4   -3    3     -2.22      0.00
   -3   -3    3      1.47      0.00
   -2   -3    3      1.01      0.00
   -1   -3    3     41.01      0.00
    0   -3    3    -44.42      0.00
    1   -3    3     -7.99      0.00
    2   -3    3      9.97      0.00
    3   -3    3     10.35      0.00
    4   -3    3     -7.00      0.00
    5   -3    3     15.50      0.00
    6   -3    3    -21.11      0.00
    7   -3    3     16.41      0.00
    8   -3    3     -3.23      0.00
    9   -3    3     -6.75      0.00
   10   -3    3      5.65      0.00
   11   -3    3      0.91      0.00
   12   -3    3     -1.34      0.00
   13   -3    3     -1.51      0.00
   14   -3    3     -0.65      0.00
  -15   -2    3      1.81      0.00
  -14   -2    3      1.16      0.00
  -13   -2    3     -1.25      0.00
  -12   -2    3      0.09      0.00
  -11   -2    3     -4.61      0.00
  -10   -2    3      1.34      0.00
   -9   -2    3      8.17      0.00
   -8   -2    3     -4.19      0.00
   -7   -2    3     -6.48      0.00
   -6   -2    3     12.70      0.00
   -5   -2    3     -4.47      0.00
   -4   -2    3     -7.95      0.00
   -3   -2    3     -1.44      0.00
   -2   -2    3      7.90      0.00
   -1   -2    3    -25.94      0.00
    0   -2    3    101.46      0.00
    1   -2    3    -82.60      0.00
    2   -2    3      8.30      0.00
    3   -2    3      9.02      0.00
    4   -2    3     -5.15      0.00
    5   -2    3      3.97      0.00
    6   -2    3     -2.29      0.00
    7   -2    3      2.73      0.00
    8   -2    3     -2.52      0.00
    9   -2    3      6.21      0.00
   10   -2    3     -6.35      0.00
   11   -2    3      0.83      0.00
   12   -2    3      3.45      0.00
   13   -2    3      2.93      0.00
   14   -2    3     -3.08      0.00
  -15   -1    3     -3.13      0.00
  -14   -1    3      0.35      0.00
  -13   -1    3      4.50      0.00
  -12   -1    3     -1.23      0.00
  -11   -1    3     -3.53      0.00
  -10   -1    3     -0.05      0.00
   -9   -1    3      0.73      0.00
   -8   -1    3     -2.73      0.00
   -7   -1    3     13.42      0.00
   -6   -1    3    -27.63      0.00
   -5   -1    3     30.89      0.00
   -4   -1    3    -11.51      0.00
   -3   -1    3     -7.66      0.00
   -2   -1    3     -6.55      0.00
   -1   -1    3    -29.51      0.00
    0   -1    3     35.01      0.00
    1   -1    3     18.50      0.00
    2   -1    3     -5.14      0.00
    3   -1    3    -18.59      0.00
    4   -1    3     10.96      0.00
    5   -1    3      1.06      0.00
    6   -1    3     -8.69      0.00
    7   -1    3      2.74      0.00
    8   -1    3      4.04      0.00
    9   -1    3     -6.66      0.00
   10   -1    3      8.14      0.00
   11   -1    3     -4.80      0.00
   12   -1    3     -1.26      0.00
   13   -1    3      2.05      0.00
   14   -1    3      3.75      0.00
  -16    0    3     -0.82      0.00
  -15    0    3      2.15      0.00
  -14    0    3     -1.63      0.00
  -13    0    3     -2.82      0.00
  -12    0    3      9.52      0.00
  -11    0    3     -6.74      0.00
  -10    0    3      0.09      0.00
   -9    0    3     -0.19      0.00
   -8    0    3      1.04      0.00
   -7    0    3     -2.93      0.00
   -6    0    3      2.12      0.00
   -5    0    3     -7.25      0.00
   -4    0    3      0.75      0.00
   -3    0    3     28.99      0.00
   -2    0    3    -17.80      0.00
   -1    0    3    -35.40      0.00
    0    0    3     -3.41      0.00
    1    0    3     20.69      0.00
    2    0    3    -13.05      0.00
    3    0    3     23.24      0.00
    4    0    3    -26.93      0.00
    5    0    3     18.66      0.00
    6    0    3     -2.41      0.00
    7    0    3     -7.33      0.00
    8    0    3      2.50      0.00
    9    0    3      0.70      0.00
   10    0    3     -1.08      0.00
   11    0    3      0.42      0.00
   12    0    3      0.74      0.00
   13    0    3     -4.22      0.00
   14    0    3     -0.35      0.00
  -16    1    3      0.31      0.00
  -15    1    3     -0.04      0.00
  -14    1    3      0.57      0.00
  -13    1    3     -1.04      0.00
  -12    1    3      1.16      0.00
  -11    1    3      3.41      0.00
  -10    1    3      0.34      0.00
   -9    1    3     -4.76      0.00
   -8    1    3      1.98      0.00
   -7    1    3      6.36      0.00
   -6    1    3     -7.84      0.00
   -5    1    3     -2.04      0.00
   -4    1    3      7.64      0.00
   -3    1    3    -27.22      0.00
   -2    1    3     75.48      0.00
   -1    1    3    -39.23      0.00
    0    1    3    -19.14      0.00
    1    1    3      4.65      0.00
    2    1    3      6.03      0.00
    3    1    3     -4.98      0.00
    4    1    3      1.78      0.00
    5    1    3      1.50      0.00
    6    1    3     -3.83      0.00
    7    1    3      8.13      0.00
    8    1    3     -3.89      0.00
    9    1    3     -3.12      0.00
   10    1    3      2.18      0.00
   11    1    3      0.00      0.00
   12    1    3     -0.95      0.00
   13    1    3      2.04      0.00
   14    1    3     -2.91      0.00
  -16    2    3     -0.34      0.00
  -15    2    3      0.20      0.00
  -14    2    3     -0.24      0.00
  -13    2    3     -2.87      0.00
  -12    2    3      1.30      0.00
  -11    2    3     -0.77      0.00
  -10    2    3     -0.13      0.00
   -9    2    3      8.74      0.00
   -8    2    3    -14.17      0.00
   -7    2    3     11.45      0.00
   -6    2    3      2.21      0.00
   -5    2    3     -0.45      0.00
   -4    2    3    -11.54      0.00
   -3    2    3     -0.38      0.00
   -2    2    3     -2.85      0.00
   -1    2    3     35.77      0.00
    0    2    3     -3.78      0.00
    1    2    3    -22.07      0.00
    2    2    3      9.29      0.00
    3    2    3      5.45      0.00
    4    2    3     -5.76      0.00
    5    2    3     -4.56      0.00
    6    2    3     14.75      0.00
    7    2    3    -16.54      0.00
    8    2    3     13.86      0.00
    9    2    3     -4.46      0.00
   10    2    3     -1.49      0.00
   11    2    3      1.01      0.00
   12    2    3     -0.69      0.00
   13    2    3      1.66      0.00
  -15    3    3      0.04      0.00
  -14    3    3      2.02      0.00
  -13    3    3     -0.15      0.00
  -12    3    3     -2.81      0.00
  -11    3    3      0.05      0.00
  -10    3    3      0.36      0.00
   -9    3    3     -2.13      0.00
   -8    3    3      5.74      0.00
   -7    3    3     -7.40      0.00
   -6    3    3      1.01      0.00
   -5    3    3     13.59      0.00
   -4    3    3      0.69      0.00
   -3    3    3    -18.87      0.00
   -2    3    3     -7.94      0.00
   -1    3    3     16.11      0.00
    0    3    3     -5.69      0.00
    1    3    3     21.18      0.00
    2    3    3    -28.16      0.00
    3    3    3     13.53      0.00
    4    3    3      0.20      0.00
    5    3    3     -6.78      0.00
    6    3    3     -1.41      0.00
    7    3    3      4.69      0.00
    8    3    3     -3.39      0.00
    9    3    3      2.57      0.00
   10    3    3      2.05      0.00
   11    3    3     -1.95      0.00
   12    3    3     -1.10      0.00
   13    3    3      0.41      0.00
  -15    4    3     -3.09      0.00
  -14    4    3      1.03      0.00
  -13    4    3      3.75      0.00
  -12    4    3      0.76      0.00
  -11    4    3     -1.27      0.00
  -10    4    3     -0.82      0.00
   -9    4    3      3.82      0.00
   -8    4    3     -2.37      0.00
   -7    4    3     -0.85      0.00
   -6    4    3     -0.21      0.00
   -5    4    3    -11.11      0.00
   -4    4    3     27.71      0.00
   -3    4    3     -5.45      0.00
   -2    4    3    -15.11      0.00
   -1    4    3     -3.77      0.00
    0    4    3      8.11      0.00
    1    4    3     -4.69      0.00
    2    4    3      9.56      0.00
    3    4    3     -7.30      0.00
    4    4    3      2.14      0.00
    5    4    3      2.47      0.00
    6    4    3     -0.85      0.00
    7    4    3     -5.45      0.00
    8    4    3     -0.69      0.00
    9    4    3      5.13      0.00
   10    4    3     -5.13      0.00
   11    4    3      7.31      0.00
   12    4    3     -3.87      0.00
   13    4    3     -0.39      0.00
  -15    5    3     -0.13      0.00
  -14    5    3     -4.48      0.00
  -13    5    3      2.59      0.00
  -12    5    3     -0.14      0.00
  -11    5    3      2.39      0.00
  -10    5    3     -3.35      0.00
   -9    5    3     -0.14      0.00
   -8    5    3      3.61      0.00
   -7    5    3      3.21      0.00
   -6    5    3     -8.56      0.00
   -5    5    3     -0.14      0.00
   -4    5    3     -6.78      0.00
   -3    5    3     20.49      0.00
   -2    5    3     -1.11      0.00
   -1    5    3     -7.72      0.00
    0    5    3     -5.97      0.00
    1    5    3      7.02      0.00
    2    5    3      1.06      0.00
    3    5    3     -9.51      0.00
    4    5    3     16.65      0.00
    5    5    3    -12.56      0.00
    6    5    3     10.08      0.00
    7    5    3      0.06      0.00
    8    5    3     -3.90      0.00
    9    5    3     -1.75      0.00
   10    5    3      1.46      0.00
   11    5    3     -0.90      0.00
   12    5    3      3.18      0.00
  -15    6    3     -0.34      0.00
  -14    6    3     -3.07      0.00
  -13    6    3     -0.86      0.00
  -12    6    3      0.51      0.00
  -11    6    3     -2.64      0.00
  -10    6    3      5.00      0.00
   -9    6    3     -7.07      0.00
   -8    6    3     -0.68      0.00
   -7    6    3      5.12      0.00
   -6    6    3      3.73      0.00
   -5    6    3     -7.81      0.00
   -4    6    3     -7.65      0.00
   -3    6    3      9.42      0.00
   -2    6    3     -4.03      0.00
   -1    6    3     17.72      0.00
    0    6    3    -14.23      0.00
    1    6    3     -0.23      0.00
    2    6    3      5.48      0.00
    3    6    3     -2.15      0.00
    4    6    3     -7.00      0.00
    5    6    3      8.30      0.00
    6    6    3     -6.72      0.00
    7    6    3      5.52      0.00
    8    6    3     -0.83      0.00
    9    6    3     -0.22      0.00
   10    6    3     -1.13      0.00
   11    6    3     -2.23      0.00
  -14    7    3     -4.76      0.00
  -13    7    3      1.28      0.00
  -12    7    3     -1.76      0.00
  -11    7    3      0.66      0.00
  -10    7    3     -1.67      0.00
   -9    7    3      3.98      0.00
   -8    7    3     -3.63      0.00
   -7    7    3     -3.26      0.00
   -6    7    3      7.65      0.00
   -5    7    3      2.62      0.00
   -4    7    3     -8.69      0.00
   -3    7    3     -4.39      0.00
   -2    7    3      5.86      0.00
   -1    7    3     -5.40      0.00
    0    7    3     13.89      0.00
    1    7    3    -11.71      0.00
    2    7    3      5.13      0.00
    3    7    3     -1.45      0.00
    4    7    3      2.31      0.00
    5    7    3     -3.92      0.00
    6    7    3     -1.09      0.00
    7    7    3      3.42      0.00
    8    7    3     -3.63      0.00
    9    7    3      3.76      0.00
   10    7    3     -2.58      0.00
   11    7    3      1.35      0.00
  -14    8    3      2.09      0.00
  -13    8    3      1.09      0.00
  -12    8    3     -0.66      0.00
  -11    8    3     -1.27      0.00
  -10    8    3      1.79      0.00
   -9    8    3     -0.53      0.00
   -8    8    3     -0.52      0.00
   -7    8    3      0.23      0.00
   -6    8    3     -4.07      0.00
   -5    8    3      9.73      0.00
   -4    8    3     -3.67      0.00
   -3    8    3      1.28      0.00
   -2    8    3     -9.63      0.00
   -1    8    3      3.19      0.00
    0    8    3      3.65      0.00
    1    8    3     -6.15      0.00
    2    8    3      8.16      0.00
    3    8    3     -8.59      0.00
    4    8    3      5.66      0.00
    5    8    3     -0.42      0.00
    6    8    3     -1.54      0.00
    7    8    3     -0.40      0.00
    8    8    3      1.81      0.00
    9    8    3     -1.61      0.00
   10    8    3      1.93      0.00
  -13    9    3     -0.75      0.00
  -12    9    3      4.23      0.00
  -11    9    3     -1.64      0.00
  -10    9    3     -1.46      0.00
   -9    9    3      1.78      0.00
   -8    9    3      1.94      0.00
   -7    9    3     -2.89      0.00
   -6    9    3     -3.48      0.00
   -5    9    3      3.10      0.00
   -4    9    3     -1.95      0.00
   -3    9    3      6.79      0.00
   -2    9    3     -3.76      0.00
   -1    9    3     -4.50      0.00
    0    9    3      2.90      0.00
    1    9    3      0.55      0.00
    2    9    3     -2.29      0.00
    3    9    3      5.06      0.00
    4    9    3     -5.41      0.00
    5    9    3      5.60      0.00
    6    9    3     -3.00      0.00
    7    9    3      1.40      0.00
    8    9    3     -0.17      0.00
    9    9    3     -1.43      0.00
  -13   10    3     -1.79      0.00
  -12   10    3      0.18      0.00
  -11   10    3      1.77      0.00
  -10   10    3     -0.95      0.00
   -9   10    3     -2.95      0.00
   -8   10    3      2.89      0.00
   -7   10    3      3.68      0.00
   -6   10    3     -3.79      0.00
   -5   10    3     -1.15      0.00
   -4   10    3      1.12      0.00
   -3   10    3     -2.18      0.00
   -2   10    3      5.77      0.00
   -1   10    3     -4.15      0.00
    0   10    3      1.75      0.00
    1   10    3     -4.13      0.00
    2   10    3      4.03      0.00
    3   10    3     -2.91      0.00
    4   10    3      0.79      0.00
    5   10    3      1.31      0.00
    6   10    3     -0.15      0.00
    7   10    3      1.05      0.00
    8   10    3      1.10      0.00
  -12   11    3     -1.38      0.00
  -11   11    3      1.47      0.00
  -10   11    3      1.14      0.00
   -9   11    3     -3.36      0.00
   -8   11    3     -2.47      0.00
   -7   11    3      4.76      0.00
   -6   11    3     -0.04      0.00
   -5   11    3      1.12      0.00
   -4   11    3     -3.65      0.00
   -3   11    3      2.83      0.00
   -2   11    3      1.20      0.00
   -1   11    3     -2.46      0.00
    0   11    3      5.31      0.00
    1   11    3     -4.77      0.00
    2   11    3      1.10      0.00
    3   11    3     -0.31      0.00
    4   11    3     -2.14      0.00
    5   11    3     -2.10      0.00
    6   11    3      1.72      0.00
    7   11    3     -2.48      0.00
  -11   12    3      1.35      0.00
  -10   12    3      1.56      0.00
   -9   12    3      2.05      0.00
   -8   12    3     -3.75      0.00
   -7   12    3     -0.03      0.00
   -6   12    3      0.25      0.00
   -5   12    3      3.95      0.00
   -4   12    3     -5.25      0.00
   -3   12    3      2.37      0.00
   -2   12    3     -2.95      0.00
   -1   12    3      2.45      0.00
    0   12    3      0.69      0.00
    1   12    3      1.33      0.00
    2   12    3     -1.32      0.00
    3   12    3      4.81      0.00
    4   12    3     -4.04      0.00
    5   12    3      2.98      0.00
    6   12    3     -3.93      0.00
   -9   13    3      1.69      0.00
   -8   13    3     -1.47      0.00
   -7   13    3      1.38      0.00
   -6   13    3     -1.04      0.00
   -5   13    3      0.67      0.00
   -4   13    3      2.65      0.00
   -3   13    3     -4.20      0.00
   -2   13    3      2.05      0.00
   -1   13    3     -4.66      0.00
    0   13    3      0.77      0.00
    1   13    3      1.35      0.00
    2   13    3     -3.93      0.00
    3   13    3      5.27      0.00
    4   13    3     -0.53      0.00
   -7   14    3      0.85      0.00
   -6   14    3     -3.09      0.00
   -5   14    3      2.83      0.00
   -4   14    3      1.37      0.00
   -3   14    3      0.23      0.00
   -2   14    3      1.45      0.00
   -1   14    3     -1.56      0.00
    0   14    3      0.49      0.00
    1   14    3     -0.54      0.00
    2   14    3     -2.88      0.00
   -3  -16    4     -0.50      0.00
   -2  -16    4     -1.40      0.00
   -1  -16    4      2.03      0.00
    0  -16    4     -3.79      0.00
    1  -16    4      0.43      0.00
    2  -16    4      0.12      0.00
    3  -16    4     -1.98      0.00
    4  -16    4      2.28      0.00
    5  -16    4     -0.32      0.00
   -5  -15    4     -1.36      0.00
   -4  -15    4      1.04      0.00
   -3  -15    4     -0.04      0.00
   -2  -15    4     -0.75      0.00
   -1  -15    4      2.64      0.00
    0  -15    4     -1.87      0.00
    1  -15    4     -0.94      0.00
    2  -15    4     -2.13      0.00
    3  -15    4      2.51      0.00
    4  -15    4     -0.05      0.00
    5  -15    4     -3.83      0.00
    6  -15    4      2.17      0.00
    7  -15    4     -1.63      0.00
   -7  -14    4     -3.72      0.00
   -6  -14    4      1.35      0.00
   -5  -14    4     -2.60      0.00
   -4  -14    4      2.64      0.00
   -3  -14    4     -3.41      0.00
   -2  -14    4      2.02      0.00
   -1  -14    4      0.61      0.00
    0  -14    4     -0.47      0.00
    1  -14    4      3.08      0.00
    2  -14    4     -3.63      0.00
    3  -14    4     -3.22      0.00
    4  -14    4      5.10      0.00
    5  -14    4     -0.14      0.00
    6  -14    4     -2.60      0.00
    7  -14    4     -1.24      0.00
    8  -14    4     -0.66      0.00
    9  -14    4      0.27      0.00
   -8  -13    4      1.22      0.00
   -7  -13    4      1.10      0.00
   -6  -13    4      2.17      0.00
   -5  -13    4     -2.13      0.00
   -4  -13    4     -0.02      0.00
   -3  -13    4      1.61      0.00
   -2  -13    4     -2.11      0.00
   -1  -13    4     -2.51      0.00
    0  -13    4      6.43      0.00
    1  -13    4     -4.18      0.00
    2  -13    4      5.27      0.00
    3  -13    4     -5.46      0.00
    4  -13    4     -0.19      0.00
    5  -13    4      2.20      0.00
    6  -13    4      2.19      0.00
    7  -13    4     -0.20      0.00
    8  -13    4     -2.68      0.00
    9  -13    4     -0.74      0.00
   10  -13    4      0.76      0.00
  -10  -12    4     -0.08      0.00
   -9  -12    4     -2.75      0.00
   -8  -12    4      3.69      0.00
   -7  -12    4     -0.28      0.00
   -6  -12    4     -1.21      0.00
   -5  -12    4      6.15      0.00
   -4  -12    4     -4.34      0.00
   -3  -12    4      2.95      0.00
   -2  -12    4      0.48      0.00
   -1  -12    4     -0.01      0.00
    0  -12    4     -5.34      0.00
    1  -12    4      4.40      0.00
    2  -12    4      4.85      0.00
    3  -12    4     -2.63      0.00
    4  -12    4     -1.53      0.00
    5  -12    4      0.66      0.00
    6  -12    4     -1.01      0.00
    7  -12    4      6.41      0.00
    8  -12    4     -0.13      0.00
    9  -12    4     -1.20      0.00
   10  -12    4     -1.37      0.00
   11  -12    4      0.39      0.00
  -11  -11    4     -3.73      0.00
  -10  -11    4      3.36      0.00
   -9  -11    4     -3.32      0.00
   -8  -11    4     -0.60      0.00
   -7  -11    4     -2.16      0.00
   -6  -11    4      3.42      0.00
   -5  -11    4     -2.66      0.00
   -4  -11    4     -0.77      0.00
   -3  -11    4      2.39      0.00
   -2  -11    4     -1.14      0.00
   -1  -11    4      1.70      0.00
    0  -11    4      1.85      0.00
    1  -11    4    -10.40      0.00
    2  -11    4      4.45      0.00
    3  -11    4      8.34      0.00
    4  -11    4     -7.24      0.00
    5  -11    4      3.38      0.00
    6  -11    4     -4.33      0.00
    7  -11    4     -1.02      0.00
    8  -11    4      4.94      0.00
    9  -11    4      2.38      0.00
   10  -11    4     -3.55      0.00
   11  -11    4      1.19      0.00
  -12  -10    4      0.15      0.00
  -11  -10    4      0.93      0.00
  -10  -10    4     -4.28      0.00
   -9  -10    4      3.98      0.00
   -8  -10    4     -2.05      0.00
   -7  -10    4      0.23      0.00
   -6  -10    4     -6.68      0.00
   -5  -10    4      9.15      0.00
   -4  -10    4     -3.44      0.00
   -3  -10    4     -6.55      0.00
   -2  -10    4      9.71      0.00
   -1  -10    4     -7.39      0.00
    0  -10    4     11.57      0.00
    1  -10    4     -7.63      0.00
    2  -10    4     -5.50      0.00
    3  -10    4      1.01      0.00
    4  -10    4      7.29      0.00
    5  -10    4     -4.10      0.00
    6  -10    4      0.39      0.00
    7  -10    4     -2.76      0.00
    8  -10    4     -1.75      0.00
    9  -10    4      1.91      0.00
   10  -10    4      1.58      0.00
   11  -10    4     -2.01      0.00
   12  -10    4      0.47      0.00
  -12   -9    4      3.68      0.00
  -11   -9    4     -1.73      0.00
  -10   -9    4      1.48      0.00
   -9   -9    4     -0.71      0.00
   -8   -9    4      0.11      0.00
   -7   -9    4      5.34      0.00
   -6   -9    4     -6.57      0.00
   -5   -9    4      1.13      0.00
   -4   -9    4      2.06      0.00
   -3   -9    4      4.13      0.00
   -2   -9    4    -13.56      0.00
   -1   -9    4      7.28      0.00
    0   -9    4      4.93      0.00
    1   -9    4      3.59      0.00
    2   -9    4     -5.12      0.00
    3   -9    4      0.65      0.00
    4   -9    4     -9.60      0.00
    5   -9    4     12.81      0.00
    6   -9    4     -0.50      0.00
    7   -9    4     -6.13      0.00
    8   -9    4      3.67      0.00
    9   -9    4     -0.66      0.00
   10   -9    4      1.44      0.00
   11   -9    4      0.25      0.00
   12   -9    4     -1.00      0.00
  -13   -8    4     -1.36      0.00
  -12   -8    4      1.65      0.00
  -11   -8    4      2.45      0.00
  -10   -8    4     -1.38      0.00
   -9   -8    4     -2.70      0.00
   -8   -8    4      5.22      0.00
   -7   -8    4     -3.10      0.00
   -6   -8    4      4.53      0.00
   -5   -8    4     -4.31      0.00
   -4   -8    4      4.51      0.00
   -3   -8    4     -6.15      0.00
   -2   -8    4     14.63      0.00
   -1   -8    4    -25.13      0.00
    0   -8    4      2.55      0.00
    1   -8    4     18.88      0.00
    2   -8    4    -12.27      0.00
    3   -8    4     11.21      0.00
    4   -8    4    -10.86      0.00
    5   -8    4     -2.30      0.00
    6   -8    4      7.56      0.00
    7   -8    4      0.53      0.00
    8   -8    4     -4.15      0.00
    9   -8    4      0.67      0.00
   10   -8    4      3.49      0.00
   11   -8    4     -0.35      0.00
   12   -8    4      0.15      0.00
   13   -8    4      0.06      0.00
  -14   -7    4      0.25      0.00
  -13   -7    4     -0.83      0.00
  -12   -7    4     -4.08      0.00
  -11   -7    4      3.54      0.00
  -10   -7    4     -1.14      0.00
   -9   -7    4      2.41      0.00
   -8   -7    4    -12.01      0.00
   -7   -7    4     12.53      0.00
   -6   -7    4     -6.01      0.00
   -5   -7    4     -5.39      0.00
   -4   -7    4     10.27      0.00
   -3   -7    4     -6.41      0.00
   -2   -7    4      9.21      0.00
   -1   -7    4      1.10      0.00
    0   -7    4    -12.73      0.00
    1   -7    4     -8.74      0.00
    2   -7    4     17.84      0.00
    3   -7    4     -0.22      0.00
    4   -7    4     -1.75      0.00
    5   -7    4     -4.37      0.00
    6   -7    4      2.59      0.00
    7   -7    4     -2.78      0.00
    8   -7    4      4.77      0.00
    9   -7    4     -4.89      0.00
   10   -7    4     -1.42      0.00
   11   -7    4      4.81      0.00
   12   -7    4     -5.11      0.00
   13   -7    4      0.57      0.00
  -14   -6    4      3.90      0.00
  -13   -6    4     -2.91      0.00
  -12   -6    4      0.43      0.00
  -11   -6    4      1.24      0.00
  -10   -6    4     -4.42      0.00
   -9   -6    4      8.28      0.00
   -8   -6    4     -6.47      0.00
   -7   -6    4     -3.61      0.00
   -6   -6    4      3.86      0.00
   -5   -6    4      2.50      0.00
   -4   -6    4    -14.42      0.00
   -3   -6    4      4.85      0.00
   -2   -6    4      5.04      0.00
   -1   -6    4      9.52      0.00
    0   -6    4     -7.32      0.00
    1   -6    4      4.96      0.00
    2   -6    4    -27.86      0.00
    3   -6    4     26.60      0.00
    4   -6    4      3.04      0.00
    5   -6    4    -12.79      0.00
    6   -6    4      9.50      0.00
    7   -6    4     -7.22      0.00
    8   -6    4      3.94      0.00
    9   -6    4     -1.06      0.00
   10   -6    4     -2.49      0.00
   11   -6    4      2.97      0.00
   12   -6    4     -0.84      0.00
   13   -6    4     -2.80      0.00
  -15   -5    4     -0.36      0.00
  -14   -5    4     -1.86      0.00
  -13   -5    4      4.95      0.00
  -12   -5    4     -1.75      0.00
  -11   -5    4     -2.34      0.00
  -10   -5    4      4.10      0.00
   -9   -5    4     -1.45      0.00
   -8   -5    4      7.47      0.00
   -7   -5    4     -7.31      0.00
   -6   -5    4     10.84      0.00
   -5   -5    4    -16.60      0.00
   -4   -5    4     27.03      0.00
   -3   -5    4    -31.10      0.00
   -2   -5    4     -1.46      0.00
   -1   -5    4     21.28      0.00
    0   -5    4    -11.00      0.00
    1   -5    4     18.22      0.00
    2   -5    4    -22.14      0.00
    3   -5    4     -5.38      0.00
    4   -5    4      6.82      0.00
    5   -5    4      8.05      0.00
    6   -5    4     -7.59      0.00
    7   -5    4      1.21      0.00
    8   -5    4      1.71      0.00
    9   -5    4     -0.47      0.00
   10   -5    4     -3.43      0.00
   11   -5    4      3.82      0.00
   12   -5    4      0.90      0.00
   13   -5    4      0.09      0.00
   14   -5    4     -0.18      0.00
  -15   -4    4      1.07      0.00
  -14   -4    4     -2.38      0.00
  -13   -4    4      1.49      0.00
  -12   -4    4     -2.31      0.00
  -11   -4    4      8.29      0.00
  -10   -4    4    -14.69      0.00
   -9   -4    4     10.65      0.00
   -8   -4    4     -1.23      0.00
   -7   -4    4     -2.83      0.00
   -6   -4    4      5.66      0.00
   -5   -4    4      1.59      0.00
   -4   -4    4     -1.35      0.00
   -3   -4    4     11.02      0.00
   -2   -4    4    -14.00      0.00
   -1   -4    4    -19.83      0.00
    0   -4    4     22.46      0.00
    1   -4    4      4.46      0.00
    2   -4    4      5.99      0.00
    3   -4    4    -20.19      0.00
    4   -4    4     11.64      0.00
    5   -4    4    -17.42      0.00
    6   -4    4     20.53      0.00
    7   -4    4    -11.87      0.00
    8   -4    4     -0.06      0.00
    9   -4    4      8.28      0.00
   10   -4    4     -5.68      0.00
   11   -4    4     -2.79      0.00
   12   -4    4      3.21      0.00
   13   -4    4      0.43      0.00
   14   -4    4      0.10      0.00
  -15   -3    4     -0.68      0.00
  -14   -3    4     -0.23      0.00
  -13   -3    4      0.12      0.00
  -12   -3    4     -1.34      0.00
  -11   -3    4      3.47      0.00
  -10   -3    4      2.43      0.00
   -9   -3    4    -12.79      0.00
   -8   -3    4      7.58      0.00
   -7   -3    4      2.33      0.00
   -6   -3    4    -10.97      0.00
   -5   -3    4      3.13      0.00
   -4   -3    4      3.68      0.00
   -3   -3    4     12.61      0.00
   -2   -3    4    -14.49      0.00
   -1   -3    4     30.51      0.00
    0   -3    4    -73.91      0.00
    1   -3    4     48.48      0.00
    2   -3    4      7.43      0.00
    3   -3    4    -11.97      0.00
    4   -3    4      6.16      0.00
    5   -3    4     -3.43      0.00
    6   -3    4     -1.09      0.00
    7   -3    4      3.01      0.00
    8   -3    4     -1.88      0.00
    9   -3    4     -2.43      0.00
   10   -3    4      3.94      0.00
   11   -3    4      0.66      0.00
   12   -3    4     -4.27      0.00
   13   -3    4     -2.00      0.00
   14   -3    4      2.46      0.00
  -15   -2    4      2.67      0.00
  -14   -2    4     -0.73      0.00
  -13   -2    4     -1.96      0.00
  -12   -2    4     -1.65      0.00
  -11   -2    4      1.97      0.00
  -10   -2    4      3.59      0.00
   -9   -2    4     -2.60      0.00
   -8   -2    4      2.89      0.00
   -7   -2    4    -12.66      0.00
   -6   -2    4     26.06      0.00
   -5   -2    4    -27.69      0.00
   -4   -2    4      2.10      0.00
   -3   -2    4     13.36      0.00
   -2   -2    4     -2.30      0.00
   -1   -2    4     25.87      0.00
    0   -2    4     -9.52      0.00
    1   -2    4    -34.35      0.00
    2   -2    4     16.36      0.00
    3   -2    4     10.33      0.00
    4   -2    4     -6.34      0.00
    5   -2    4     -0.48      0.00
    6   -2    4      3.13      0.00
    7   -2    4      2.60      0.00
    8   -2    4     -6.91      0.00
    9   -2    4      7.88      0.00
   10   -2    4     -7.41      0.00
   11   -2    4      2.79      0.00
   12   -2    4      2.69      0.00
   13   -2    4     -0.96      0.00
   14   -2    4     -3.67      0.00
  -16   -1    4      1.51      0.00
  -15   -1    4     -2.38      0.00
  -14   -1    4      1.31      0.00
  -13   -1    4      4.58      0.00
  -12   -1    4     -9.47      0.00
  -11   -1    4      3.74      0.00
  -10   -1    4      1.42      0.00
   -9   -1    4      0.68      0.00
   -8   -1    4     -2.02      0.00
   -7   -1    4      4.43      0.00
   -6   -1    4     -5.65      0.00
   -5   -1    4     14.87      0.00
   -4   -1    4    -10.87      0.00
   -3   -1    4    -17.81      0.00
   -2   -1    4      6.98      0.00
   -1   -1    4     15.19      0.00
    0   -1    4     25.60      0.00
    1   -1    4    -28.84      0.00
    2   -1    4     15.57      0.00
    3   -1    4    -24.29      0.00
    4   -1    4     24.96      0.00
    5   -1    4    -13.17      0.00
    6   -1    4     -4.19      0.00
    7   -1    4     10.68      0.00
    8   -1    4     -3.81      0.00
    9   -1    4     -0.79      0.00
   10   -1    4      2.57      0.00
   11   -1    4     -0.67      0.00
   12   -1    4     -1.74      0.00
   13   -1    4      4.08      0.00
   14   -1    4      0.88      0.00
  -16    0    4     -0.52      0.00
  -15    0    4      0.28      0.00
  -14    0    4     -0.99      0.00
  -13    0    4      2.23      0.00
  -12    0    4      0.78      0.00
  -11    0    4     -6.07      0.00
  -10    0    4      1.45      0.00
   -9    0    4      2.78      0.00
   -8    0    4     -0.90      0.00
   -7    0    4     -6.34      0.00
   -6    0    4      4.21      0.00
   -5    0    4      6.12      0.00
   -4    0    4    -10.83      0.00
   -3    0    4     31.15      0.00
   -2    0    4    -66.73      0.00
   -1    0    4     19.37      0.00
    0    0    4     18.16      0.00
    1    0    4      1.26      0.00
    2    0    4     -7.72      0.00
    3    0    4      6.77      0.00
    4    0    4     -7.26      0.00
    5    0    4      6.61      0.00
    6    0    4     -2.92      0.00
    7    0    4     -4.55      0.00
    8    0    4      2.44      0.00
    9    0    4      2.71      0.00
   10    0    4     -1.57      0.00
   11    0    4     -0.19      0.00
   12    0    4      1.00      0.00
   13    0    4     -1.98      0.00
  -16    1    4      1.38      0.00
  -15    1    4     -0.52      0.00
  -14    1    4     -0.30      0.00
  -13    1    4      2.63      0.00
  -12    1    4     -0.33      0.00
  -11    1    4      0.60      0.00
  -10    1    4     -0.68      0.00
   -9    1    4     -7.20      0.00
   -8    1    4     12.09      0.00
   -7    1    4     -9.20      0.00
   -6    1    4     -4.55      0.00
   -5    1    4      1.73      0.00
   -4    1    4      9.24      0.00
   -3    1    4     -0.97      0.00
   -2    1    4     19.80      0.00
   -1    1    4    -46.24      0.00
    0    1    4      3.43      0.00
    1    1    4     16.79      0.00
    2    1    4     -4.14      0.00
    3    1    4     -4.85      0.00
    4    1    4      1.83      0.00
    5    1    4      9.62      0.00
    6    1    4    -15.57      0.00
    7    1    4     15.14      0.00
    8    1    4    -11.66      0.00
    9    1    4      2.63      0.00
   10    1    4      1.27      0.00
   11    1    4     -0.73      0.00
   12    1    4      0.40      0.00
   13    1    4     -1.88      0.00
  -16    2    4      0.34      0.00
  -15    2    4     -0.96      0.00
  -14    2    4      0.17      0.00
  -13    2    4     -1.31      0.00
  -12    2    4      3.34      0.00
  -11    2    4     -0.17      0.00
  -10    2    4     -0.56      0.00
   -9    2    4      3.14      0.00
   -8    2    4     -7.42      0.00
   -7    2    4     10.84      0.00
   -6    2    4     -4.20      0.00
   -5    2    4     -9.25      0.00
   -4    2    4     -3.93      0.00
   -3    2    4     13.36      0.00
   -2    2    4     17.93      0.00
   -1    2    4    -12.86      0.00
    0    2    4      2.89      0.00
    1    2    4    -20.32      0.00
    2    2    4     22.63      0.00
    3    2    4     -7.18      0.00
    4    2    4     -6.27      0.00
    5    2    4      8.62      0.00
    6    2    4      2.47      0.00
    7    2    4     -6.39      0.00
    8    2    4      5.78      0.00
    9    2    4     -3.93      0.00
   10    2    4     -1.19      0.00
   11    2    4      1.48      0.00
   12    2    4      0.24      0.00
   13    2    4      1.28      0.00
  -16    3    4     -0.46      0.00
  -15    3    4      0.28      0.00
  -14    3    4      0.10      0.00
  -13    3    4     -2.60      0.00
  -12    3    4     -1.62      0.00
  -11    3    4      1.99      0.00
  -10    3    4      1.16      0.00
   -9    3    4     -2.78      0.00
   -8    3    4      1.75      0.00
   -7    3    4      1.13      0.00
   -6    3    4      0.71      0.00
   -5    3    4     11.86      0.00
   -4    3    4    -23.75      0.00
   -3    3    4     -4.07      0.00
   -2    3    4     15.22      0.00
   -1    3    4     10.58      0.00
    0    3    4    -11.70      0.00
    1    3    4      9.27      0.00
    2    3    4    -15.39      0.00
    3    3    4     11.88      0.00
    4    3    4     -5.41      0.00
    5    3    4     -3.43      0.00
    6    3    4      2.18      0.00
    7    3    4      2.75      0.00
    8    3    4      2.53      0.00
    9    3    4     -4.66      0.00
   10    3    4      4.72      0.00
   11    3    4     -5.64      0.00
   12    3    4      1.99      0.00
  -15    4    4     -2.21      0.00
  -14    4    4      4.74      0.00
  -13    4    4     -0.19      0.00
  -12    4    4     -1.97      0.00
  -11    4    4     -0.77      0.00
  -10    4    4      2.05      0.00
   -9    4    4      1.66      0.00
   -8    4    4     -3.15      0.00
   -7    4    4     -3.98      0.00
   -6    4    4      8.01      0.00
   -5    4    4     -1.22      0.00
   -4    4    4     14.12      0.00
   -3    4    4    -24.16      0.00
   -2    4    4     -2.99      0.00
   -1    4    4      9.09      0.00
    0    4    4      4.97      0.00
    1    4    4     -3.89      0.00
    2    4    4     -3.60      0.00
    3    4    4     10.21      0.00
    4    4    4    -14.15      0.00
    5    4    4      9.04      0.00
    6    4    4     -6.52      0.00
    7    4    4     -3.11      0.00
    8    4    4      3.63      0.00
    9    4    4      3.77      0.00
   10    4    4     -3.46      0.00
   11    4    4      3.86      0.00
   12    4    4     -5.45      0.00
  -15    5    4     -0.94      0.00
  -14    5    4      1.80      0.00
  -13    5    4      2.70      0.00
  -12    5    4     -1.19      0.00
  -11    5    4      2.70      0.00
  -10    5    4     -4.84      0.00
   -9    5    4      6.14      0.00
   -8    5    4      1.24      0.00
   -7    5    4     -3.42      0.00
   -6    5    4     -6.43      0.00
   -5    5    4      5.70      0.00
   -4    5    4     10.51      0.00
   -3    5    4     -4.79      0.00
   -2    5    4     -0.38      0.00
   -1    5    4    -14.05      0.00
    0    5    4      9.38      0.00
    1    5    4      4.95      0.00
    2    5    4     -6.03      0.00
    3    5    4      0.02      0.00
    4    5    4     12.14      0.00
    5    5    4    -12.54      0.00
    6    5    4     10.07      0.00
    7    5    4     -5.65      0.00
    8    5    4     -0.99      0.00
    9    5    4     -0.38      0.00
   10    5    4      2.57      0.00
   11    5    4      1.18      0.00
   12    5    4     -1.32      0.00
  -15    6    4     -7.97      0.00
  -14    6    4      2.13      0.00
  -13    6    4      0.62      0.00
  -12    6    4     -0.74      0.00
  -11    6    4      0.05      0.00
  -10    6    4      0.77      0.00
   -9    6    4     -4.33      0.00
   -8    6    4      4.28      0.00
   -7    6    4      2.74      0.00
   -6    6    4     -4.59      0.00
   -5    6    4     -7.51      0.00
   -4    6    4      7.65      0.00
   -3    6    4      9.72      0.00
   -2    6    4     -8.92      0.00
   -1    6    4     10.01      0.00
    0    6    4    -18.32      0.00
    1    6    4     13.90      0.00
    2    6    4     -4.51      0.00
    3    6    4     -0.77      0.00
    4    6    4      0.23      0.00
    5    6    4      2.41      0.00
    6    6    4      2.00      0.00
    7    6    4     -3.11      0.00
    8    6    4      3.14      0.00
    9    6    4     -3.38      0.00
   10    6    4      0.46      0.00
   11    6    4      0.35      0.00
  -14    7    4     -4.89      0.00
  -13    7    4      0.66      0.00
  -12    7    4     -0.92      0.00
  -11    7    4      1.62      0.00
  -10    7    4     -2.36      0.00
   -9    7    4      0.32      0.00
   -8    7    4      0.13      0.00
   -7    7    4     -0.62      0.00
   -6    7    4      6.42      0.00
   -5    7    4    -10.37      0.00
   -4    7    4     -0.23      0.00
   -3    7    4      1.68      0.00
   -2    7    4      6.82      0.00
   -1    7    4      0.19      0.00
    0    7    4     -4.79      0.00
    1    7    4      4.19      0.00
    2    7    4     -4.83      0.00
    3    7    4      3.84      0.00
    4    7    4     -1.69      0.00
    5    7    4     -3.73      0.00
    6    7    4      3.15      0.00
    7    7    4      1.45      0.00
    8    7    4     -3.29      0.00
    9    7    4      2.15      0.00
   10    7    4     -2.32      0.00
  -14    8    4      0.40      0.00
  -13    8    4      1.19      0.00
  -12    8    4     -3.79      0.00
  -11    8    4      2.16      0.00
  -10    8    4      0.30      0.00
   -9    8    4     -0.49      0.00
   -8    8    4     -1.79      0.00
   -7    8    4      1.34      0.00
   -6    8    4      4.90      0.00
   -5    8    4     -2.34      0.00
   -4    8    4     -1.20      0.00
   -3    8    4     -4.20      0.00
   -2    8    4     -1.00      0.00
   -1    8    4      7.30      0.00
    0    8    4     -2.56      0.00
    1    8    4     -3.90      0.00
    2    8    4      7.35      0.00
    3    8    4     -9.02      0.00
    4    8    4      7.89      0.00
    5    8    4     -5.83      0.00
    6    8    4      1.73      0.00
    7    8    4     -0.62      0.00
    8    8    4      0.87      0.00
    9    8    4      1.24      0.00
  -13    9    4      1.73      0.00
  -12    9    4      0.35      0.00
  -11    9    4     -1.74      0.00
  -10    9    4     -0.41      0.00
   -9    9    4      2.41      0.00
   -8    9    4     -1.04      0.00
   -7    9    4     -4.94      0.00
   -6    9    4      2.82      0.00
   -5    9    4      3.61      0.00
   -4    9    4     -3.22      0.00
   -3    9    4      4.52      0.00
   -2    9    4     -8.95      0.00
   -1    9    4      5.32      0.00
    0    9    4     -2.13      0.00
    1    9    4      3.22      0.00
    2    9    4     -3.56      0.00
    3    9    4      2.71      0.00
    4    9    4      0.28      0.00
    5    9    4     -1.65      0.00
    6    9    4      1.05      0.00
    7    9    4     -1.52      0.00
    8    9    4     -0.75      0.00
    9    9    4      0.29      0.00
  -13   10    4     -0.63      0.00
  -12   10    4      2.17      0.00
  -11   10    4      0.22      0.00
  -10   10    4     -3.21      0.00
   -9   10    4      1.60      0.00
   -8   10    4      3.57      0.00
   -7   10    4     -4.38      0.00
   -6   10    4     -1.11      0.00
   -5   10    4     -0.95      0.00
   -4   10    4      2.78      0.00
   -3   10    4     -0.36      0.00
   -2   10    4     -1.78      0.00
   -1   10    4      2.24      0.00
    0   10    4     -3.14      0.00
    1   10    4      0.89      0.00
    2   10    4      2.35      0.00
    3   10    4     -2.36      0.00
    4   10    4      2.24      0.00
    5   10    4      2.64      0.00
    6   10    4     -1.92      0.00
    7   10    4      2.97      0.00
    8   10    4     -2.46      0.00
  -12   11    4      1.18      0.00
  -11   11    4      1.04      0.00
  -10   11    4     -0.90      0.00
   -9   11    4     -3.56      0.00
   -8   11    4      4.39      0.00
   -7   11    4      1.11      0.00
   -6   11    4     -1.38      0.00
   -5   11    4     -2.05      0.00
   -4   11    4      1.53      0.00
   -3   11    4      0.67      0.00
   -2   11    4      1.06      0.00
   -1   11    4     -2.01      0.00
    0   11    4      2.79      0.00
    1   11    4     -5.16      0.00
    2   11    4      3.76      0.00
    3   11    4     -5.41      0.00
    4   11    4      3.59      0.00
    5   11    4     -4.33      0.00
    6   11    4      5.55      0.00
  -10   12    4      0.35      0.00
   -9   12    4     -2.16      0.00
   -8   12    4      1.31      0.00
   -7   12    4      0.15      0.00
   -6   12    4      1.04      0.00
   -5   12    4      0.53      0.00
   -4   12    4     -4.21      0.00
   -3   12    4      4.32      0.00
   -2   12    4     -2.68      0.00
   -1   12    4      3.52      0.00
    0   12    4      1.51      0.00
    1   12    4     -2.35      0.00
    2   12    4      2.99      0.00
    3   12    4     -2.41      0.00
    4   12    4     -1.69      0.00
    5   12    4     -0.26      0.00
   -9   13    4     -1.52      0.00
   -8   13    4      0.32      0.00
   -7   13    4     -0.68      0.00
   -6   13    4      3.02      0.00
   -5   13    4     -1.20      0.00
   -4   13    4     -1.81      0.00
   -3   13    4      0.02      0.00
   -2   13    4     -1.92      0.00
   -1   13    4     -0.47      0.00
    0   13    4      1.20      0.00
    1   13    4      0.77      0.00
    2   13    4      1.54      0.00
    3   13    4      1.53      0.00
   -6   14    4     -1.59      0.00
   -5   14    4      2.98      0.00
   -4   14    4      0.84      0.00
   -3   14    4     -2.44      0.00
   -2   14    4      0.94      0.00
   -1   14    4     -2.20      0.00
    0   14    4     -0.42      0.00
   -3  -16    5     -0.54      0.00
   -2  -16    5      1.00      0.00
   -1  -16    5     -3.30      0.00
    0  -16    5      1.84      0.00
    1  -16    5     -0.12      0.00
    2  -16    5      0.80      0.00
    3  -16    5     -0.96      0.00
    4  -16    5     -1.17      0.00
    5  -16    5      3.18      0.00
   -6  -15    5     -1.37      0.00
   -5  -15    5      0.94      0.00
   -4  -15    5     -0.83      0.00
   -3  -15    5      1.43      0.00
   -2  -15    5     -0.55      0.00
   -1  -15    5     -0.95      0.00
    0  -15    5     -0.31      0.00
    1  -15    5     -1.73      0.00
    2  -15    5      0.31      0.00
    3  -15    5      4.66      0.00
    4  -15    5     -5.77      0.00
    5  -15    5     -0.52      0.00
    6  -15    5      2.17      0.00
    7  -15    5      0.66      0.00
   -7  -14    5     -1.93      0.00
   -6  -14    5     -0.34      0.00
   -5  -14    5     -0.30      0.00
   -4  -14    5      0.57      0.00
   -3  -14    5     -1.02      0.00
   -2  -14    5      1.35      0.00
   -1  -14    5      2.71      0.00
    0  -14    5     -5.80      0.00
    1  -14    5      4.64      0.00
    2  -14    5     -5.58      0.00
    3  -14    5      3.50      0.00
    4  -14    5      1.64      0.00
    5  -14    5     -3.04      0.00
    6  -14    5     -2.32      0.00
    7  -14    5      0.17      0.00
    8  -14    5      1.97      0.00
   -9  -13    5      1.48      0.00
   -8  -13    5     -0.60      0.00
   -7  -13    5     -0.40      0.00
   -6  -13    5      2.18      0.00
   -5  -13    5     -6.12      0.00
   -4  -13    5      3.77      0.00
   -3  -13    5     -2.14      0.00
   -2  -13    5     -0.92      0.00
   -1  -13    5      0.57      0.00
    0  -13    5      4.68      0.00
    1  -13    5     -3.62      0.00
    2  -13    5     -3.18      0.00
    3  -13    5      1.57      0.00
    4  -13    5      1.27      0.00
    5  -13    5     -0.12      0.00
    6  -13    5     -0.09      0.00
    7  -13    5     -4.22      0.00
    8  -13    5     -0.50      0.00
    9  -13    5      0.35      0.00
  -10  -12    5     -0.65      0.00
   -9  -12    5      0.93      0.00
   -8  -12    5      2.60      0.00
   -7  -12    5      0.58      0.00
   -6  -12    5     -0.11      0.00
   -5  -12    5      2.51      0.00
   -4  -12    5     -1.66      0.00
   -3  -12    5      1.22      0.00
   -2  -12    5     -1.43      0.00
   -1  -12    5     -0.41      0.00
    0  -12    5     -1.87      0.00
    1  -12    5      8.01      0.00
    2  -12    5     -0.66      0.00
    3  -12    5     -8.97      0.00
    4  -12    5      6.57      0.00
    5  -12    5     -0.89      0.00
    6  -12    5      1.61      0.00
    7  -12    5      2.38      0.00
    8  -12    5     -4.23      0.00
    9  -12    5     -1.63      0.00
   10  -12    5      0.61      0.00
  -11  -11    5     -2.09      0.00
  -10  -11    5      3.42      0.00
   -9  -11    5     -3.36      0.00
   -8  -11    5      1.39      0.00
   -7  -11    5     -2.07      0.00
   -6  -11    5      6.64      0.00
   -5  -11    5     -6.01      0.00
   -4  -11    5      0.41      0.00
   -3  -11    5      7.83      0.00
   -2  -11    5     -8.46      0.00
   -1  -11    5      6.30      0.00
    0  -11    5     -8.79      0.00
    1  -11    5      2.87      0.00
    2  -11    5      8.15      0.00
    3  -11    5     -0.70      0.00
    4  -11    5     -8.87      0.00
    5  -11    5      7.76      0.00
    6  -11    5     -4.25      0.00
    7  -11    5      4.93      0.00
    8  -11    5      1.01      0.00
    9  -11    5     -0.03      0.00
   10  -11    5     -3.10      0.00
   11  -11    5      0.32      0.00
  -12  -10    5     -1.53      0.00
  -11  -10    5     -0.51      0.00
  -10  -10    5     -1.40      0.00
   -9  -10    5      0.63      0.00
   -8  -10    5      0.35      0.00
   -7  -10    5     -4.91      0.00
   -6  -10    5      2.55      0.00
   -5  -10    5      2.80      0.00
   -4  -10    5     -5.13      0.00
   -3  -10    5     -2.57      0.00
   -2  -10    5     11.55      0.00
   -1  -10    5     -6.72      0.00
    0  -10    5      0.79      0.00
    1  -10    5     -9.85      0.00
    2  -10    5      7.17      0.00
    3  -10    5      0.63      0.00
    4  -10    5      5.01      0.00
    5  -10    5     -7.66      0.00
    6  -10    5     -1.12      0.00
    7  -10    5      3.55      0.00
    8  -10    5     -1.21      0.00
    9  -10    5      0.67      0.00
   10  -10    5      0.31      0.00
   11  -10    5     -2.06      0.00
   12  -10    5      0.34      0.00
  -13   -9    5      0.31      0.00
  -12   -9    5      0.77      0.00
  -11   -9    5     -3.13      0.00
  -10   -9    5      1.71      0.00
   -9   -9    5      1.96      0.00
   -8   -9    5     -3.56      0.00
   -7   -9    5      4.03      0.00
   -6   -9    5     -6.29      0.00
   -5   -9    5      6.99      0.00
   -4   -9    5     -5.21      0.00
   -3   -9    5      4.70      0.00
   -2   -9    5    -11.93      0.00
   -1   -9    5     17.90      0.00
    0   -9    5      3.66      0.00
    1   -9    5    -18.02      0.00
    2   -9    5      8.40      0.00
    3   -9    5     -6.17      0.00
    4   -9    5      3.69      0.00
    5   -9    5      7.94      0.00
    6   -9    5     -9.11      0.00
    7   -9    5     -0.41      0.00
    8   -9    5      3.41      0.00
    9   -9    5      0.08      0.00
   10   -9    5     -0.80      0.00
   11   -9    5     -0.73      0.00
   12   -9    5     -0.76      0.00
  -13   -8    5      1.22      0.00
  -12   -8    5      5.03      0.00
  -11   -8    5     -3.68      0.00
  -10   -8    5      0.93      0.00
   -9   -8    5     -2.91      0.00
   -8   -8    5     10.55      0.00
   -7   -8    5     -8.31      0.00
   -6   -8    5      2.09      0.00
   -5   -8    5      5.64      0.00
   -4   -8    5     -6.21      0.00
   -3   -8    5      3.19      0.00
   -2   -8    5     -4.23      0.00
   -1   -8    5     -8.18      0.00
    0   -8    5     15.88      0.00
    1   -8    5      6.83      0.00
    2   -8    5    -14.88      0.00
    3   -8    5      4.05      0.00
    4   -8    5     -5.64      0.00
    5   -8    5      8.26      0.00
    6   -8    5     -2.15      0.00
    7   -8    5      1.37      0.00
    8   -8    5     -3.23      0.00
    9   -8    5      2.45      0.00
   10   -8    5      4.91      0.00
   11   -8    5     -4.02      0.00
   12   -8    5      2.70      0.00
   13   -8    5      0.41      0.00
  -14   -7    5     -3.30      0.00
  -13   -7    5      0.46      0.00
  -12   -7    5      0.99      0.00
  -11   -7    5     -0.40      0.00
  -10   -7    5      2.90      0.00
   -9   -7    5     -6.82      0.00
   -8   -7    5      1.57      0.00
   -7   -7    5      6.96      0.00
   -6   -7    5     -6.46      0.00
   -5   -7    5     -2.66      0.00
   -4   -7    5     14.35      0.00
   -3   -7    5     -7.93      0.00
   -2   -7    5      4.17      0.00
   -1   -7    5    -16.68      0.00
    0   -7    5      8.76      0.00
    1   -7    5     -5.84      0.00
    2   -7    5     22.21      0.00
    3   -7    5    -14.20      0.00
    4   -7    5     -8.75      0.00
    5   -7    5     12.13      0.00
    6   -7    5     -6.92      0.00
    7   -7    5      3.97      0.00
    8   -7    5     -0.85      0.00
    9   -7    5     -3.19      0.00
   10   -7    5      4.35      0.00
   11   -7    5     -2.40      0.00
   12   -7    5      0.46      0.00
   13   -7    5      2.35      0.00
  -14   -6    5      1.97      0.00
  -13   -6    5     -6.12      0.00
  -12   -6    5      2.26      0.00
  -11   -6    5      1.44      0.00
  -10   -6    5     -3.78      0.00
   -9   -6    5      3.94      0.00
   -8   -6    5    -11.32      0.00
   -7   -6    5      9.06      0.00
   -6   -6    5    -10.10      0.00
   -5   -6    5     11.54      0.00
   -4   -6    5    -21.62      0.00
   -3   -6    5     21.54      0.00
   -2   -6    5      9.38      0.00
   -1   -6    5    -18.69      0.00
    0   -6    5      5.47      0.00
    1   -6    5    -11.19      0.00
    2   -6    5      7.86      0.00
    3   -6    5     13.99      0.00
    4   -6    5     -8.88      0.00
    5   -6    5     -6.51      0.00
    6   -6    5      6.69      0.00
    7   -6    5     -3.26      0.00
    8   -6    5      1.80      0.00
   10   -6    5      3.04      0.00
   11   -6    5     -1.00      0.00
   12   -6    5     -4.10      0.00
   13   -6    5      0.69      0.00
  -15   -5    5     -0.31      0.00
  -14   -5    5      2.77      0.00
  -13   -5    5     -1.00      0.00
  -12   -5    5      1.76      0.00
  -11   -5    5     -5.90      0.00
  -10   -5    5     10.58      0.00
   -9   -5    5     -5.12      0.00
   -8   -5    5      0.18      0.00
   -7   -5    5      0.94      0.00
   -6   -5    5     -0.56      0.00
   -5   -5    5     -6.39      0.00
   -4   -5    5      7.05      0.00
   -3   -5    5    -21.67      0.00
   -2   -5    5     18.14      0.00
   -1   -5    5     15.24      0.00
    0   -5    5    -16.79      0.00
    1   -5    5      2.08      0.00
    2   -5    5    -16.78      0.00
    3   -5    5     21.96      0.00
    4   -5    5    -11.27      0.00
    5   -5    5     14.65      0.00
    6   -5    5    -15.24      0.00
    7   -5    5      5.33      0.00
    8   -5    5      4.15      0.00
    9   -5    5     -9.18      0.00
   10   -5    5      4.52      0.00
   11   -5    5      3.76      0.00
   12   -5    5     -2.72      0.00
   13   -5    5     -1.08      0.00
  -15   -4    5      0.22      0.00
  -14   -4    5     -0.63      0.00
  -13   -4    5      1.21      0.00
  -12   -4    5      0.11      0.00
  -11   -4    5      0.48      0.00
  -10   -4    5     -6.49      0.00
   -9   -4    5     15.12      0.00
   -8   -4    5     -7.67      0.00
   -7   -4    5     -1.28      0.00
   -6   -4    5     11.86      0.00
   -5   -4    5     -4.11      0.00
   -4   -4    5      4.07      0.00
   -3   -4    5    -19.53      0.00
   -2   -4    5     12.67      0.00
   -1   -4    5    -23.41      0.00
    0   -4    5     48.13      0.00
    1   -4    5    -22.75      0.00
    2   -4    5    -13.83      0.00
    3   -4    5      7.99      0.00
    4   -4    5     -1.95      0.00
    5   -4    5     -1.10      0.00
    6   -4    5      6.72      0.00
    7   -4    5     -7.16      0.00
    8   -4    5      4.35      0.00
    9   -4    5      1.03      0.00
   10   -4    5     -3.43      0.00
   11   -4    5     -1.12      0.00
   12   -4    5      5.16      0.00
   13   -4    5      0.39      0.00
  -15   -3    5     -1.52      0.00
  -14   -3    5      0.28      0.00
  -13   -3    5      0.49      0.00
  -12   -3    5      0.67      0.00
  -11   -3    5      1.73      0.00
  -10   -3    5     -6.60      0.00
   -9   -3    5      1.86      0.00
   -8   -3    5     -0.25      0.00
   -7   -3    5      8.21      0.00
   -6   -3    5    -21.02      0.00
   -5   -3    5     20.92      0.00
   -4   -3    5      7.65      0.00
   -3   -3    5    -11.36      0.00
   -2   -3    5     -2.93      0.00
   -1   -3    5     -8.47      0.00
    0   -3    5    -12.17      0.00
    1   -3    5     41.46      0.00
    2   -3    5    -16.11      0.00
    3   -3    5     -9.86      0.00
    4   -3    5      7.61      0.00
    5   -3    5     -3.53      0.00
    6   -3    5      2.34      0.00
    7   -3    5     -4.99      0.00
    8   -3    5      6.99      0.00
    9   -3    5     -5.60      0.00
   10   -3    5      4.00      0.00
   11   -3    5     -0.33      0.00
   12   -3    5     -3.49      0.00
   13   -3    5      0.54      0.00
  -16   -2    5     -1.76      0.00
  -15   -2    5      2.30      0.00
  -14   -2    5     -1.01      0.00
  -13   -2    5     -4.45      0.00
  -12   -2    5      5.60      0.00
  -11   -2    5     -0.04      0.00
  -10   -2    5     -1.44      0.00
   -9   -2    5     -2.85      0.00
   -8   -2    5      3.58      0.00
   -7   -2    5     -6.76      0.00
   -6   -2    5      9.66      0.00
   -5   -2    5    -23.11      0.00
   -4   -2    5     16.89      0.00
   -3   -2    5     14.27      0.00
   -2   -2    5     -6.58      0.00
   -1   -2    5      1.45      0.00
    0   -2    5    -31.47      0.00
    1   -2    5     24.33      0.00
    2   -2    5     -8.88      0.00
    3   -2    5     19.26      0.00
    4   -2    5    -18.82      0.00
    5   -2    5      6.32      0.00
    6   -2    5      7.44      0.00
    7   -2    5     -9.93      0.00
    8   -2    5      1.52      0.00
    9   -2    5      3.19      0.00
   10   -2    5     -4.05      0.00
   11   -2    5      0.20      0.00
   12   -2    5      2.91      0.00
   13   -2    5     -3.33      0.00
  -16   -1    5      1.00      0.00
  -15   -1    5     -0.72      0.00
  -14   -1    5      2.36      0.00
  -13   -1    5     -2.35      0.00
  -12   -1    5     -3.93      0.00
  -11   -1    5      7.49      0.00
  -10   -1    5     -1.24      0.00
   -9   -1    5     -2.23      0.00
   -8   -1    5      0.62      0.00
   -7   -1    5      5.43      0.00
   -6   -1    5     -0.48      0.00
   -5   -1    5    -10.15      0.00
   -4   -1    5      9.77      0.00
   -3   -1    5    -27.13      0.00
   -2   -1    5     49.03      0.00
   -1   -1    5     -6.87      0.00
    0   -1    5    -11.19      0.00
    1   -1    5     -9.23      0.00
    2   -1    5     11.75      0.00
    3   -1    5    -11.66      0.00
    4   -1    5     14.80      0.00
    5   -1    5    -12.83      0.00
    6   -1    5      4.63      0.00
    7   -1    5      5.33      0.00
    8   -1    5     -4.33      0.00
    9   -1    5     -0.61      0.00
   10   -1    5      0.31      0.00
   11   -1    5      1.04      0.00
   12   -1    5     -2.44      0.00
   13   -1    5      3.07      0.00
  -16    0    5     -2.30      0.00
  -15    0    5      0.86      0.00
  -14    0    5      1.29      0.00
  -13    0    5     -0.47      0.00
  -12    0    5     -1.53      0.00
  -11    0    5     -1.38      0.00
  -10    0    5      2.34      0.00
   -9    0    5      5.15      0.00
   -8    0    5    -10.01      0.00
   -7    0    5      6.33      0.00
   -6    0    5      7.23      0.00
   -5    0    5     -2.21      0.00
   -4    0    5    -10.61      0.00
   -3    0    5      7.72      0.00
   -2    0    5    -33.80      0.00
   -1    0    5     46.03      0.00
    0    0    5     -0.85      0.00
    1    0    5    -14.12      0.00
    2    0    5      2.42      0.00
    3    0    5      1.96      0.00
    4    0    5      1.53      0.00
    5    0    5     -9.70      0.00
    6    0    5     11.34      0.00
    7    0    5     -9.73      0.00
    8    0    5      7.51      0.00
    9    0    5     -0.17      0.00
   10    0    5     -1.25      0.00
   11    0    5      0.50      0.00
   12    0    5     -0.88      0.00
   13    0    5      2.26      0.00
  -16    1    5     -0.52      0.00
  -15    1    5      0.60      0.00
  -14    1    5     -0.95      0.00
  -13    1    5      2.53      0.00
  -12    1    5     -2.97      0.00
  -11    1    5     -0.53      0.00
  -10    1    5      0.82      0.00
   -9    1    5     -3.84      0.00
   -8    1    5      8.59      0.00
   -7    1    5    -13.66      0.00
   -6    1    5      5.97      0.00
   -5    1    5      7.68      0.00
   -4    1    5      3.30      0.00
   -3    1    5     -6.29      0.00
   -2    1    5    -18.79      0.00
   -1    1    5      2.26      0.00
    0    1    5      2.72      0.00
    1    1    5     16.96      0.00
    2    1    5    -16.24      0.00
    3    1    5      1.93      0.00
    4    1    5      8.63      0.00
    5    1    5     -5.35      0.00
    6    1    5     -6.84      0.00
    7    1    5      9.54      0.00
    8    1    5     -8.14      0.00
    9    1    5      5.06      0.00
   10    1    5      0.18      0.00
   11    1    5     -0.55      0.00
   12    1    5     -0.17      0.00
   13    1    5     -2.15      0.00
  -16    2    5     -0.76      0.00
  -15    2    5      0.33      0.00
  -14    2    5      0.91      0.00
  -13    2    5     -0.14      0.00
  -12    2    5      3.22      0.00
  -11    2    5     -2.67      0.00
  -10    2    5     -1.51      0.00
   -9    2    5      2.11      0.00
   -8    2    5     -1.65      0.00
   -7    2    5      0.25      0.00
   -6    2    5     -3.12      0.00
   -5    2    5     -9.68      0.00
   -4    2    5     18.06      0.00
   -3    2    5      9.16      0.00
   -2    2    5     -7.16      0.00
   -1    2    5    -19.55      0.00
    0    2    5     15.33      0.00
    1    2    5    -13.99      0.00
    2    2    5     18.99      0.00
    3    2    5    -12.96      0.00
    4    2    5      3.69      0.00
    5    2    5      7.45      0.00
    6    2    5     -4.78      0.00
    7    2    5     -0.67      0.00
    8    2    5     -2.87      0.00
    9    2    5      2.95      0.00
   10    2    5     -3.11      0.00
   11    2    5      3.29      0.00
   12    2    5     -0.57      0.00
  -16    3    5     -2.02      0.00
  -15    3    5      1.11      0.00
  -14    3    5     -2.08      0.00
  -13    3    5     -1.96      0.00
  -12    3    5      2.89      0.00
  -11    3    5      1.03      0.00
  -10    3    5     -1.57      0.00
   -9    3    5     -1.77      0.00
   -8    3    5      2.04      0.00
   -7    3    5      4.79      0.00
   -6    3    5     -7.22      0.00
   -5    3    5      3.32      0.00
   -4    3    5    -19.50      0.00
   -3    3    5     22.08      0.00
   -2    3    5      9.59      0.00
   -1    3    5     -9.43      0.00
    0    3    5     -4.94      0.00
    1    3    5      2.36      0.00
    2    3    5      2.25      0.00
    3    3    5     -7.43      0.00
    4    3    5      7.64      0.00
    5    3    5     -4.31      0.00
    6    3    5      3.68      0.00
    7    3    5      3.75      0.00
    8    3    5     -2.11      0.00
    9    3    5     -4.51      0.00
   10    3    5      3.87      0.00
   11    3    5     -4.09      0.00
   12    3    5      4.85      0.00
  -15    4    5      0.21      0.00
  -14    4    5      0.77      0.00
  -13    4    5     -4.05      0.00
  -12    4    5      1.14      0.00
  -11    4    5     -1.48      0.00
  -10    4    5      4.44      0.00
   -9    4    5     -4.33      0.00
   -8    4    5     -1.78      0.00
   -7    4    5      2.27      0.00
   -6    4    5      7.28      0.00
   -5    4    5     -3.17      0.00
   -4    4    5     -8.95      0.00
   -3    4    5     -3.94      0.00
   -2    4    5      5.18      0.00
   -1    4    5     10.71      0.00
    0    4    5     -4.77      0.00
    1    4    5     -7.08      0.00
    2    4    5      4.16      0.00
    3    4    5      4.50      0.00
    4    4    5    -17.40      0.00
    5    4    5     14.70      0.00
    6    4    5    -10.90      0.00
    7    4    5      4.20      0.00
    8    4    5      2.48      0.00
    9    4    5      1.19      0.00
   10    4    5     -3.15      0.00
   11    4    5      0.02      0.00
  -15    5    5      4.93      0.00
  -14    5    5      2.45      0.00
  -13    5    5     -2.73      0.00
  -12    5    5      1.41      0.00
  -11    5    5      0.18      0.00
  -10    5    5     -0.91      0.00
   -9    5    5      5.47      0.00
   -8    5    5     -5.06      0.00
   -7    5    5     -1.85      0.00
   -6    5    5      1.28      0.00
   -5    5    5      9.76      0.00
   -4    5    5     -2.16      0.00
   -3    5    5    -15.31      0.00
   -2    5    5     11.01      0.00
   -1    5    5    -12.50      0.00
    0    5    5     19.63      0.00
    1    5    5    -11.62      0.00
    2    5    5      1.45      0.00
    3    5    5      4.70      0.00
    4    5    5     -1.88      0.00
    5    5    5     -2.25      0.00
    6    5    5     -0.46      0.00
    7    5    5      0.85      0.00
    8    5    5     -2.46      0.00
    9    5    5      2.61      0.00
   10    5    5      1.36      0.00
   11    5    5     -1.36      0.00
  -15    6    5     -5.18      0.00
  -14    6    5      5.81      0.00
  -13    6    5     -0.42      0.00
  -12    6    5      0.30      0.00
  -11    6    5     -1.42      0.00
  -10    6    5      1.24      0.00
   -9    6    5      1.43      0.00
   -8    6    5     -0.20      0.00
   -7    6    5      0.80      0.00
   -6    6    5     -7.62      0.00
   -5    6    5      7.63      0.00
   -4    6    5      6.14      0.00
   -3    6    5     -3.49      0.00
   -2    6    5     -5.54      0.00
   -1    6    5     -0.51      0.00
    0    6    5      2.29      0.00
    1    6    5      1.18      0.00
    2    6    5     -0.42      0.00
    3    6    5      1.44      0.00
    4    6    5     -0.79      0.00
    5    6    5      4.69      0.00
    6    6    5     -1.42      0.00
    7    6    5     -4.03      0.00
    8    6    5      4.74      0.00
    9    6    5     -2.75      0.00
   10    6    5      1.75      0.00
  -14    7    5     -1.18      0.00
  -13    7    5     -1.75      0.00
  -12    7    5      3.35      0.00
  -11    7    5     -2.33      0.00
  -10    7    5     -1.13      0.00
   -9    7    5      0.77      0.00
   -8    7    5      1.66      0.00
   -7    7    5     -0.20      0.00
   -6    7    5     -4.10      0.00
   -5    7    5     -2.19      0.00
   -4    7    5      5.49      0.00
   -3    7    5      1.98      0.00
   -2    7    5      3.77      0.00
   -1    7    5     -7.43      0.00
    0    7    5     -0.58      0.00
    1    7    5      7.51      0.00
    2    7    5    -11.07      0.00
    3    7    5     10.54      0.00
    4    7    5     -7.52      0.00
    5    7    5      3.07      0.00
    6    7    5      1.42      0.00
    7    7    5     -0.52      0.00
    8    7    5     -2.07      0.00
    9    7    5     -0.36      0.00
   10    7    5      1.05      0.00
  -14    8    5      1.07      0.00
  -13    8    5     -1.11      0.00
  -12    8    5     -0.46      0.00
  -11    8    5      1.59      0.00
  -10    8    5     -0.35      0.00
   -9    8    5     -0.33      0.00
   -8    8    5     -1.16      0.00
   -7    8    5      5.28      0.00
   -6    8    5     -0.18      0.00
   -5    8    5     -7.82      0.00
   -4    8    5      5.26      0.00
   -3    8    5     -6.52      0.00
   -2    8    5     10.08      0.00
   -1    8    5     -4.21      0.00
    0    8    5      0.29      0.00
    1    8    5     -1.93      0.00
    2    8    5      3.13      0.00
    3    8    5     -3.21      0.00
    4    8    5     -0.25      0.00
    5    8    5      1.33      0.00
    6    8    5     -1.24      0.00
    7    8    5      1.31      0.00
    8    8    5      1.23      0.00
    9    8    5     -1.04      0.00
  -13    9    5      0.89      0.00
  -12    9    5     -1.31      0.00
  -11    9    5     -1.20      0.00
  -10    9    5      2.20      0.00
   -9    9    5      0.94      0.00
   -8    9    5     -3.85      0.00
   -7    9    5      2.46      0.00
   -6    9    5      3.03      0.00
   -5    9    5      0.10      0.00
   -4    9    5     -2.38      0.00
   -3    9    5     -1.11      0.00
   -2    9    5      0.52      0.00
   -1    9    5      0.30      0.00
    0    9    5     -0.35      0.00
    1    9    5      1.90      0.00
    2    9    5     -3.68      0.00
    3    9    5      3.11      0.00
    4    9    5     -1.03      0.00
    5    9    5     -3.82      0.00
    6    9    5      3.35      0.00
    7    9    5     -3.70      0.00
    8    9    5      2.78      0.00
  -12   10    5     -0.15      0.00
  -11   10    5     -2.23      0.00
  -10   10    5     -1.63      0.00
   -9   10    5      4.67      0.00
   -8   10    5     -3.76      0.00
   -7   10    5     -2.55      0.00
   -6   10    5      2.73      0.00
   -5   10    5     -0.44      0.00
   -4   10    5      2.46      0.00
   -3   10    5     -3.23      0.00
   -2   10    5     -0.15      0.00
   -1   10    5      2.98      0.00
    0   10    5     -4.92      0.00
    1   10    5      5.24      0.00
    2   10    5     -2.49      0.00
    3   10    5      2.85      0.00
    4   10    5     -1.73      0.00
    5   10    5      4.36      0.00
    6   10    5     -5.56      0.00
    7   10    5      1.65      0.00
  -11   11    5     -0.31      0.00
  -10   11    5     -2.95      0.00
   -9   11    5      2.55      0.00
   -8   11    5     -0.10      0.00
   -7   11    5     -1.70      0.00
   -6   11    5     -0.59      0.00
   -5   11    5     -1.30      0.00
   -4   11    5      4.15      0.00
   -3   11    5     -2.49      0.00
   -2   11    5      1.53      0.00
   -1   11    5     -2.05      0.00
    0   11    5     -0.59      0.00
    1   11    5      0.09      0.00
    2   11    5      0.33      0.00
    3   11    5     -1.37      0.00
    4   11    5      3.18      0.00
    5   11    5     -0.65      0.00
  -10   12    5     -1.27      0.00
   -9   12    5      1.36      0.00
   -8   12    5      0.97      0.00
   -7   12    5      0.60      0.00
   -6   12    5     -2.26      0.00
   -5   12    5     -0.32      0.00
   -4   12    5      1.71      0.00
   -3   12    5     -0.36      0.00
   -2   12    5      1.76      0.00
   -1   12    5      2.05      0.00
    0   12    5     -1.46      0.00
    1   12    5     -2.61      0.00
    2   12    5      1.90      0.00
    3   12    5     -3.23      0.00
    4   12    5     -0.76      0.00
   -8   13    5      0.67      0.00
   -7   13    5      0.03      0.00
   -6   13    5      2.95      0.00
   -5   13    5     -3.70      0.00
   -4   13    5     -1.07      0.00
   -3   13    5      1.92      0.00
   -2   13    5     -2.19      0.00
   -1   13    5      2.67      0.00
    0   13    5      1.50      0.00
    1   13    5      1.15      0.00
    2   13    5     -0.45      0.00
   -4   14    5      0.83      0.00
   -3   14    5     -2.52      0.00
   -2   14    5     -0.09      0.00
   -4  -16    6     -0.64      0.00
   -3  -16    6      0.13      0.00
   -2  -16    6     -1.35      0.00
   -1  -16    6      0.84      0.00
    0  -16    6      1.13      0.00
    1  -16    6      0.05      0.00
    2  -16    6      0.85      0.00
    3  -16    6     -3.73      0.00
    4  -16    6      3.74      0.00
    5  -16    6      1.53      0.00
   -6  -15    6     -0.31      0.00
   -5  -15    6      1.30      0.00
   -4  -15    6     -1.02      0.00
   -3  -15    6      1.61      0.00
   -2  -15    6     -2.49      0.00
   -1  -15    6     -1.60      0.00
    0  -15    6      3.37      0.00
    1  -15    6     -3.58      0.00
    2  -15    6      3.84      0.00
    3  -15    6     -1.27      0.00
    4  -15    6     -3.37      0.00
    5  -15    6      2.72      0.00
    6  -15    6      2.55      0.00
    7  -15    6     -0.85      0.00
   -8  -14    6     -0.32      0.00
   -7  -14    6     -0.70      0.00
   -6  -14    6     -1.66      0.00
   -5  -14    6      3.92      0.00
   -4  -14    6     -2.11      0.00
   -3  -14    6      2.05      0.00
   -2  -14    6      0.26      0.00
   -1  -14    6     -0.12      0.00
    0  -14    6     -4.66      0.00
    1  -14    6      3.48      0.00
    2  -14    6      0.77      0.00
    3  -14    6     -0.54      0.00
    4  -14    6     -0.87      0.00
    5  -14    6     -1.16      0.00
    6  -14    6      1.13      0.00
    7  -14    6      2.42      0.00
    8  -14    6      0.59      0.00
   -9  -13    6     -0.24      0.00
   -8  -13    6     -1.47      0.00
   -7  -13    6     -0.82      0.00
   -6  -13    6     -0.36      0.00
   -5  -13    6     -3.98      0.00
   -4  -13    6      3.79      0.00
   -3  -13    6     -2.82      0.00
   -2  -13    6      1.84      0.00
   -1  -13    6      1.68      0.00
    0  -13    6     -0.22      0.00
    1  -13    6     -4.31      0.00
    2  -13    6     -2.12      0.00
    3  -13    6      7.90      0.00
    4  -13    6     -4.80      0.00
    5  -13    6     -1.72      0.00
    6  -13    6      0.18      0.00
    7  -13    6     -1.95      0.00
    8  -13    6      3.63      0.00
    9  -13    6     -0.19      0.00
  -10  -12    6     -0.37      0.00
   -9  -12    6      0.73      0.00
   -8  -12    6      1.31      0.00
   -7  -12    6      1.41      0.00
   -6  -12    6     -3.22      0.00
   -5  -12    6      1.80      0.00
   -4  -12    6      1.06      0.00
   -3  -12    6     -5.55      0.00
   -2  -12    6      4.21      0.00
   -1  -12    6     -2.47      0.00
    0  -12    6      4.78      0.00
    1  -12    6      1.07      0.00
    2  -12    6     -7.21      0.00
    3  -12    6     -2.67      0.00
    4  -12    6     11.78      0.00
    5  -12    6    -10.15      0.00
    6  -12    6      4.84      0.00
    7  -12    6     -4.90      0.00
    8  -12    6      0.17      0.00
    9  -12    6     -0.96      0.00
   10  -12    6      1.99      0.00
  -11  -11    6      0.73      0.00
  -10  -11    6      2.05      0.00
   -9  -11    6     -1.16      0.00
   -8  -11    6      0.12      0.00
   -7  -11    6      2.21      0.00
   -6  -11    6      2.49      0.00
   -5  -11    6     -5.85      0.00
   -4  -11    6      5.73      0.00
   -3  -11    6      3.36      0.00
   -2  -11    6    -11.52      0.00
   -1  -11    6      8.12      0.00
    0  -11    6     -5.79      0.00
    1  -11    6     12.23      0.00
    2  -11    6     -4.03      0.00
    3  -11    6     -4.49      0.00
    4  -11    6     -0.91      0.00
    5  -11    6      5.19      0.00
    6  -11    6      0.05      0.00
    7  -11    6     -0.89      0.00
    8  -11    6     -0.27      0.00
    9  -11    6     -0.30      0.00
   10  -11    6     -2.15      0.00
   11  -11    6      1.35      0.00
  -12  -10    6     -1.54      0.00
  -11  -10    6      0.91      0.00
  -10  -10    6     -0.13      0.00
   -9  -10    6     -3.03      0.00
   -8  -10    6      4.43      0.00
   -7  -10    6     -6.54      0.00
   -6  -10    6      7.17      0.00
   -5  -10    6     -6.72      0.00
   -4  -10    6      2.75      0.00
   -3  -10    6     -1.26      0.00
   -2  -10    6      8.10      0.00
   -1  -10    6    -11.46      0.00
    0  -10    6     -5.89      0.00
    1  -10    6     11.99      0.00
    2  -10    6     -0.09      0.00
    3  -10    6     -0.34      0.00
    4  -10    6      1.54      0.00
    5  -10    6     -9.34      0.00
    6  -10    6      7.13      0.00
    7  -10    6      1.20      0.00
    8  -10    6     -2.45      0.00
    9  -10    6      0.65      0.00
   10  -10    6     -1.01      0.00
   11  -10    6     -0.63      0.00
  -13   -9    6     -0.45      0.00
  -12   -9    6     -4.60      0.00
  -11   -9    6      2.32      0.00
  -10   -9    6     -0.02      0.00
   -9   -9    6      2.71      0.00
   -8   -9    6     -8.12      0.00
   -7   -9    6      5.63      0.00
   -6   -9    6     -0.52      0.00
   -5   -9    6     -3.17      0.00
   -4   -9    6      0.63      0.00
   -3   -9    6      0.91      0.00
   -2   -9    6     -0.24      0.00
   -1   -9    6     11.75      0.00
    0   -9    6    -14.39      0.00
    1   -9    6     -9.04      0.00
    2   -9    6     16.16      0.00
    3   -9    6     -8.01      0.00
    4   -9    6      9.64      0.00
    5   -9    6     -7.23      0.00
    6   -9    6     -1.11      0.00
    7   -9    6      0.96      0.00
    8   -9    6      1.36      0.00
    9   -9    6      0.50      0.00
   10   -9    6     -4.75      0.00
   11   -9    6      1.41      0.00
   12   -9    6     -0.83      0.00
  -13   -8    6      2.43      0.00
  -12   -8    6     -0.96      0.00
  -11   -8    6     -1.43      0.00
  -10   -8    6     -0.92      0.00
   -9   -8    6      3.62      0.00
   -8   -8    6      3.87      0.00
   -7   -8    6     -8.85      0.00
   -6   -8    6      6.21      0.00
   -5   -8    6      5.31      0.00
   -4   -8    6    -14.72      0.00
   -3   -8    6     10.56      0.00
   -2   -8    6     -9.93      0.00
   -1   -8    6     18.16      0.00
    0   -8    6     -5.39      0.00
    1   -8    6      1.02      0.00
    2   -8    6    -13.04      0.00
    3   -8    6      5.21      0.00
    4   -8    6      9.33      0.00
    5   -8    6     -6.74      0.00
    6   -8    6      2.44      0.00
    7   -8    6     -0.47      0.00
    8   -8    6     -1.80      0.00
    9   -8    6      5.48      0.00
   10   -8    6     -1.65      0.00
   11   -8    6     -0.75      0.00
   12   -8    6      0.53      0.00
  -14   -7    6     -2.22      0.00
  -13   -7    6      5.94      0.00
  -12   -7    6     -1.00      0.00
  -11   -7    6     -1.97      0.00
  -10   -7    6      4.04      0.00
   -9   -7    6     -7.10      0.00
   -8   -7    6     12.09      0.00
   -7   -7    6     -7.59      0.00
   -6   -7    6      6.14      0.00
   -5   -7    6     -6.16      0.00
   -4   -7    6     15.91      0.00
   -3   -7    6    -14.86      0.00
   -2   -7    6     -9.45      0.00
   -1   -7    6     10.25      0.00
    0   -7    6      3.50      0.00
    1   -7    6      2.03      0.00
    2   -7    6      2.50      0.00
    3   -7    6    -16.15      0.00
    4   -7    6      6.44      0.00
    5   -7    6      8.12      0.00
    6   -7    6     -8.09      0.00
    7   -7    6      5.73      0.00
    8   -7    6     -5.01      0.00
    9   -7    6      4.27      0.00
   10   -7    6      0.22      0.00
   11   -7    6     -1.57      0.00
   12   -7    6      5.09      0.00
  -14   -6    6     -3.52      0.00
  -13   -6    6     -0.14      0.00
  -12   -6    6      0.39      0.00
  -11   -6    6      2.76      0.00
  -10   -6    6     -6.61      0.00
   -9   -6    6      0.93      0.00
   -8   -6    6     -1.07      0.00
   -7   -6    6      1.73      0.00
   -6   -6    6     -4.74      0.00
   -5   -6    6      9.67      0.00
   -4   -6    6    -12.24      0.00
   -3   -6    6     26.18      0.00
   -2   -6    6    -15.39      0.00
   -1   -6    6    -17.72      0.00
    0   -6    6     16.29      0.00
    1   -6    6     -7.63      0.00
    2   -6    6     20.26      0.00
    3   -6    6    -18.53      0.00
    4   -6    6      6.88      0.00
    5   -6    6     -8.59      0.00
    6   -6    6      8.00      0.00
    7   -6    6      0.38      0.00
    8   -6    6     -7.28      0.00
    9   -6    6      7.04      0.00
   10   -6    6     -2.67      0.00
   11   -6    6     -2.93      0.00
   12   -6    6      0.53      0.00
   13   -6    6      1.68      0.00
  -15   -5    6      0.69      0.00
  -14   -5    6      0.63      0.00
  -13   -5    6     -2.57      0.00
  -12   -5    6      2.11      0.00
  -11   -5    6     -3.33      0.00
  -10   -5    6      9.01      0.00
   -9   -5    6    -14.19      0.00
   -8   -5    6      5.33      0.00
   -7   -5    6      2.14      0.00
   -6   -5    6    -11.94      0.00
   -5   -5    6      4.90      0.00
   -4   -5    6     -8.48      0.00
   -3   -5    6     16.51      0.00
   -2   -5    6     -3.25      0.00
   -1   -5    6     13.92      0.00
    0   -5    6    -31.16      0.00
    1   -5    6      8.24      0.00
    2   -5    6     10.79      0.00
    3   -5    6      0.10      0.00
    4   -5    6     -5.31      0.00
    5   -5    6      6.63      0.00
    6   -5    6    -10.76      0.00
    7   -5    6      8.62      0.00
    8   -5    6     -3.51      0.00
    9   -5    6     -3.16      0.00
   10   -5    6      4.39      0.00
   11   -5    6      0.55      0.00
   12   -5    6     -4.83      0.00
   13   -5    6     -0.01      0.00
  -15   -4    6      1.04      0.00
  -14   -4    6      0.57      0.00
  -13   -4    6     -0.80      0.00
  -12   -4    6      1.69      0.00
  -11   -4    6     -3.79      0.00
  -10   -4    6      7.28      0.00
   -9   -4    6      0.91      0.00
   -8   -4    6     -2.48      0.00
   -7   -4    6     -3.86      0.00
   -6   -4    6     16.55      0.00
   -5   -4    6    -14.49      0.00
   -4   -4    6    -10.12      0.00
   -3   -4    6      1.57      0.00
   -2   -4    6     12.85      0.00
   -1   -4    6     -4.80      0.00
    0   -4    6     22.96      0.00
    1   -4    6    -37.83      0.00
    2   -4    6      8.07      0.00
    3   -4    6     12.29      0.00
    4   -4    6     -9.71      0.00
    5   -4    6      6.25      0.00
    6   -4    6     -4.32      0.00
    7   -4    6      4.68      0.00
    8   -4    6     -4.42      0.00
    9   -4    6      2.15      0.00
   10   -4    6     -1.04      0.00
   11   -4    6     -0.46      0.00
   12   -4    6      3.33      0.00
   13   -4    6     -0.49      0.00
  -15   -3    6     -1.35      0.00
  -14   -3    6      0.48      0.00
  -13   -3    6      2.48      0.00
  -12   -3    6     -1.85      0.00
  -11   -3    6     -1.04      0.00
  -10   -3    6     -1.02      0.00
   -9   -3    6      5.56      0.00
   -8   -3    6     -4.36      0.00
   -7   -3    6      7.73      0.00
   -6   -3    6    -12.21      0.00
   -5   -3    6     28.05      0.00
   -4   -3    6    -15.02      0.00
   -3   -3    6    -16.24      0.00
   -2   -3    6      6.89      0.00
   -1   -3    6     -5.62      0.00
    0   -3    6     25.35      0.00
    1   -3    6    -11.74      0.00
    2   -3    6     -0.13      0.00
    3   -3    6    -12.51      0.00
    4   -3    6     12.31      0.00
    5   -3    6     -2.04      0.00
    6   -3    6     -6.23      0.00
    7   -3    6      6.11      0.00
    8   -3    6      2.64      0.00
    9   -3    6     -5.14      0.00
   10   -3    6      3.67      0.00
   11   -3    6      0.73      0.00
   12   -3    6     -2.79      0.00
   13   -3    6      2.20      0.00
  -16   -2    6     -2.06      0.00
  -15   -2    6      1.56      0.00
  -14   -2    6     -2.96      0.00
  -13   -2    6      0.47      0.00
  -12   -2    6      5.62      0.00
  -11   -2    6     -6.56      0.00
  -10   -2    6     -0.14      0.00
   -9   -2    6      1.40      0.00
   -8   -2    6      0.13      0.00
   -7   -2    6     -5.05      0.00
   -6   -2    6     -2.22      0.00
   -5   -2    6      9.84      0.00
   -4   -2    6     -1.94      0.00
   -3   -2    6     17.64      0.00
   -2   -2    6    -32.35      0.00
   -1   -2    6      1.40      0.00
    0   -2    6      3.34      0.00
    1   -2    6     17.34      0.00
    2   -2    6    -16.11      0.00
    3   -2    6     17.12      0.00
    4   -2    6    -19.88      0.00
    5   -2    6     13.38      0.00
    6   -2    6     -1.91      0.00
    7   -2    6     -8.34      0.00
    8   -2    6      6.56      0.00
    9   -2    6     -0.66      0.00
   10   -2    6      0.21      0.00
   11   -2    6     -1.99      0.00
   12   -2    6      3.75      0.00
   13   -2    6     -3.27      0.00
  -16   -1    6      2.56      0.00
  -15   -1    6     -0.71      0.00
  -14   -1    6     -0.72      0.00
  -13   -1    6     -3.04      0.00
  -12   -1    6      2.46      0.00
  -11   -1    6      3.00      0.00
  -10   -1    6     -3.63      0.00
   -9   -1    6     -3.98      0.00
   -8   -1    6      8.58      0.00
   -7   -1    6     -3.47      0.00
   -6   -1    6     -9.17      0.00
   -5   -1    6     -1.05      0.00
   -4   -1    6     15.08      0.00
   -3   -1    6    -13.73      0.00
   -2   -1    6     36.86      0.00
   -1   -1    6    -37.46      0.00
    0   -1    6     -4.09      0.00
    1   -1    6     13.29      0.00
    2   -1    6     -1.44      0.00
    3   -1    6     -0.55      0.00
    4   -1    6     -0.53      0.00
    5   -1    6      4.21      0.00
    6   -1    6     -4.49      0.00
    7   -1    6      3.37      0.00
    8   -1    6     -4.21      0.00
    9   -1    6     -0.75      0.00
   10   -1    6      0.13      0.00
   11   -1    6      0.33      0.00
   12   -1    6      0.48      0.00
   13   -1    6     -1.27      0.00
  -16    0    6     -0.08      0.00
  -15    0    6      1.35      0.00
  -14    0    6      1.47      0.00
  -13    0    6     -2.67      0.00
  -12    0    6      0.90      0.00
  -11    0    6      1.65      0.00
  -10    0    6     -0.56      0.00
   -9    0    6      3.61      0.00
   -8    0    6     -8.96      0.00
   -7    0    6     14.92      0.00
   -6    0    6     -5.21      0.00
   -5    0    6     -8.91      0.00
   -4    0    6     -2.33      0.00
   -3    0    6      3.98      0.00
   -2    0    6     10.78      0.00
   -1    0    6      9.12      0.00
    0    0    6     -7.87      0.00
    1    0    6    -14.60      0.00
    2    0    6     12.23      0.00
    3    0    6     -0.21      0.00
    4    0    6     -5.30      0.00
    5    0    6     -1.35      0.00
    6    0    6     11.91      0.00
    7    0    6    -11.34      0.00
    8    0    6      8.28      0.00
    9    0    6     -4.36      0.00
   10    0    6      0.09      0.00
   11    0    6     -0.52      0.00
   12    0    6     -0.02      0.00
  -16    1    6     -0.03      0.00
  -15    1    6      0.75      0.00
  -14    1    6     -1.14      0.00
  -13    1    6      1.95      0.00
  -12    1    6     -3.66      0.00
  -11    1    6      1.92      0.00
  -10    1    6      2.41      0.00
   -9    1    6     -2.46      0.00
   -8    1    6      2.13      0.00
   -7    1    6     -2.44      0.00
   -6    1    6      5.89      0.00
   -5    1    6      7.12      0.00
   -4    1    6    -14.14      0.00
   -3    1    6     -7.66      0.00
   -2    1    6     -3.68      0.00
   -1    1    6     25.26      0.00
    0    1    6    -15.91      0.00
    1    1    6     15.40      0.00
    2    1    6    -19.01      0.00
    3    1    6     10.31      0.00
    4    1    6      1.20      0.00
    5    1    6    -10.54      0.00
    6    1    6      5.38      0.00
    7    1    6      1.31      0.00
    8    1    6      1.37      0.00
    9    1    6     -0.50      0.00
   10    1    6      1.41      0.00
   11    1    6     -1.29      0.00
   12    1    6     -0.69      0.00
  -16    2    6     -0.17      0.00
  -15    2    6      0.74      0.00
  -14    2    6     -0.04      0.00
  -13    2    6      2.42      0.00
  -12    2    6     -1.94      0.00
  -11    2    6     -2.49      0.00
  -10    2    6      1.52      0.00
   -9    2    6      1.14      0.00
   -8    2    6     -0.86      0.00
   -7    2    6     -5.57      0.00
   -6    2    6      6.57      0.00
   -5    2    6     -4.50      0.00
   -4    2    6     20.19      0.00
   -3    2    6    -15.26      0.00
   -2    2    6    -14.39      0.00
   -1    2    6      6.59      0.00
    0    2    6      7.32      0.00
    1    2    6     -4.20      0.00
    2    2    6      2.30      0.00
    3    2    6      1.76      0.00
    4    2    6     -0.62      0.00
    5    2    6      1.21      0.00
    6    2    6     -3.10      0.00
    7    2    6     -2.66      0.00
    8    2    6      0.75      0.00
    9    2    6      3.70      0.00
   10    2    6     -2.56      0.00
   11    2    6      2.21      0.00
   12    2    6     -2.55      0.00
  -16    3    6     -1.11      0.00
  -15    3    6      1.00      0.00
  -14    3    6     -2.53      0.00
  -13    3    6      3.79      0.00
  -12    3    6      0.24      0.00
  -11    3    6      0.08      0.00
  -10    3    6     -3.99      0.00
   -9    3    6      2.75      0.00
   -8    3    6      2.09      0.00
   -7    3    6     -1.78      0.00
   -6    3    6     -7.18      0.00
   -5    3    6      2.76      0.00
   -4    3    6      2.79      0.00
   -3    3    6     13.39      0.00
   -2    3    6     -7.85      0.00
   -1    3    6     -9.10      0.00
    0    3    6      2.17      0.00
    1    3    6      5.59      0.00
    2    3    6     -0.67      0.00
    3    3    6     -9.84      0.00
    4    3    6     19.32      0.00
    5    3    6    -12.79      0.00
    6    3    6      8.67      0.00
    7    3    6     -2.44      0.00
    8    3    6     -2.99      0.00
    9    3    6     -1.40      0.00
   10    3    6      2.49      0.00
   11    3    6     -0.29      0.00
  -15    4    6     -0.57      0.00
  -14    4    6     -5.07      0.00
  -13    4    6      2.06      0.00
  -12    4    6      0.75      0.00
  -11    4    6     -1.14      0.00
  -10    4    6      2.19      0.00
   -9    4    6     -6.37      0.00
   -8    4    6      5.21      0.00
   -7    4    6      1.59      0.00
   -6    4    6      0.42      0.00
   -5    4    6     -8.32      0.00
   -4    4    6     -4.58      0.00
   -3    4    6     17.36      0.00
   -2    4    6     -9.56      0.00
   -1    4    6     11.62      0.00
    0    4    6    -16.40      0.00
    1    4    6      5.72      0.00
    2    4    6      2.97      0.00
    3    4    6     -7.53      0.00
    4    4    6     -0.39      0.00
    5    4    6      5.28      0.00
    6    4    6     -3.52      0.00
    7    4    6      2.53      0.00
    8    4    6      1.56      0.00
    9    4    6     -1.43      0.00
   10    4    6     -2.12      0.00
   11    4    6      1.46      0.00
  -15    5    6      5.38      0.00
  -14    5    6     -3.72      0.00
  -13    5    6     -1.97      0.00
  -12    5    6      0.93      0.00
  -11    5    6      1.03      0.00
  -10    5    6      0.73      0.00
   -9    5    6     -2.51      0.00
   -8    5    6     -0.59      0.00
   -7    5    6     -0.34      0.00
   -6    5    6      7.22      0.00
   -5    5    6     -2.86      0.00
   -4    5    6     -9.72      0.00
   -3    5    6      1.56      0.00
   -2    5    6      7.34      0.00
   -1    5    6     -2.11      0.00
    0    5    6      2.93      0.00
    1    5    6     -6.41      0.00
    2    5    6      5.01      0.00
    3    5    6     -3.50      0.00
    4    5    6     -0.55      0.00
    5    5    6     -1.57      0.00
    6    5    6     -2.22      0.00
    7    5    6      5.49      0.00
    8    5    6     -4.67      0.00
    9    5    6      2.62      0.00
   10    5    6     -0.33      0.00
  -15    6    6      0.47      0.00
  -14    6    6      1.37      0.00
  -13    6    6      1.88      0.00
  -12    6    6     -2.78      0.00
  -11    6    6      0.67      0.00
  -10    6    6      3.13      0.00
   -9    6    6     -0.48      0.00
   -8    6    6     -2.57      0.00
   -7    6    6      0.11      0.00
   -6    6    6      0.81      0.00
   -5    6    6      8.02      0.00
   -4    6    6     -7.06      0.00
   -3    6    6     -2.24      0.00
   -2    6    6     -3.34      0.00
   -1    6    6      4.94      0.00
    0    6    6      4.89      0.00
    1    6    6     -9.65      0.00
    2    6    6     12.39      0.00
    3    6    6     -8.31      0.00
    4    6    6      4.18      0.00
    5    6    6      1.11      0.00
    6    6    6     -3.87      0.00
    7    6    6      0.55      0.00
    8    6    6      2.91      0.00
    9    6    6     -0.31      0.00
   10    6    6     -1.19      0.00
  -14    7    6     -1.31      0.00
  -13    7    6     -0.13      0.00
  -12    7    6      1.03      0.00
  -11    7    6     -2.78      0.00
  -10    7    6      1.78      0.00
   -9    7    6     -0.54      0.00
   -8    7    6      2.06      0.00
   -7    7    6     -4.15      0.00
   -6    7    6     -3.50      0.00
   -5    7    6     10.04      0.00
   -4    7    6     -3.94      0.00
   -3    7    6      5.55      0.00
   -2    7    6     -7.87      0.00
   -1    7    6      0.58      0.00
    0    7    6      2.05      0.00
    1    7    6      1.07      0.00
    2    7    6     -3.35      0.00
    3    7    6      4.87      0.00
    4    7    6     -1.46      0.00
    5    7    6      0.09      0.00
    6    7    6      0.71      0.00
    7    7    6     -0.85      0.00
    8    7    6     -1.93      0.00
    9    7    6      1.70      0.00
  -14    8    6      1.44      0.00
  -13    8    6      0.16      0.00
  -12    8    6      0.08      0.00
  -11    8    6      0.19      0.00
  -10    8    6     -0.24      0.00
   -9    8    6     -1.74      0.00
   -8    8    6      2.55      0.00
   -7    8    6      0.54      0.00
   -6    8    6     -5.12      0.00
   -5    8    6     -0.72      0.00
   -4    8    6      3.45      0.00
   -3    8    6      0.23      0.00
   -2    8    6      2.98      0.00
   -1    8    6     -4.53      0.00
    0    8    6      3.08      0.00
    1    8    6     -3.10      0.00
    2    8    6      2.60      0.00
    3    8    6     -1.80      0.00
    4    8    6     -1.12      0.00
    5    8    6      5.10      0.00
    6    8    6     -4.52      0.00
    7    8    6      3.33      0.00
    8    8    6     -2.02      0.00
  -13    9    6     -0.07      0.00
  -12    9    6      0.14      0.00
  -11    9    6      1.08      0.00
  -10    9    6      3.32      0.00
   -9    9    6     -3.64      0.00
   -8    9    6      1.55      0.00
   -7    9    6      4.34      0.00
   -6    9    6     -3.77      0.00
   -5    9    6      1.28      0.00
   -4    9    6     -4.38      0.00
   -3    9    6      2.87      0.00
   -2    9    6      1.39      0.00
   -1    9    6     -4.09      0.00
    0    9    6      4.49      0.00
    1    9    6     -3.01      0.00
    2    9    6      0.03      0.00
    3    9    6     -0.31      0.00
    4    9    6      0.70      0.00
    5    9    6     -3.99      0.00
    6    9    6      4.91      0.00
    7    9    6     -1.55      0.00
  -12   10    6     -2.22      0.00
  -11   10    6     -2.15      0.00
  -10   10    6      4.34      0.00
   -9   10    6     -1.44      0.00
   -8   10    6     -1.93      0.00
   -7   10    6      3.11      0.00
   -6   10    6      0.41      0.00
   -5   10    6      1.10      0.00
   -4   10    6     -2.73      0.00
   -3   10    6     -0.40      0.00
   -2   10    6      0.24      0.00
   -1   10    6      1.90      0.00
    0   10    6     -2.52      0.00
    1   10    6      2.84      0.00
    2   10    6     -2.82      0.00
    3   10    6      2.72      0.00
    4   10    6     -2.61      0.00
    5   10    6      1.29      0.00
    6   10    6     -4.79      0.00
  -11   11    6     -1.57      0.00
  -10   11    6     -0.35      0.00
   -9   11    6      0.96      0.00
   -8   11    6     -2.78      0.00
   -7   11    6     -0.35      0.00
   -6   11    6      1.53      0.00
   -5   11    6      1.22      0.00
   -4   11    6     -0.71      0.00
   -3   11    6      0.05      0.00
   -2   11    6     -0.98      0.00
   -1   11    6     -2.34      0.00
    0   11    6      1.29      0.00
    1   11    6      4.01      0.00
    2   11    6     -4.35      0.00
    3   11    6      2.73      0.00
    4   11    6      1.68      0.00
    5   11    6     -0.24      0.00
  -10   12    6      1.07      0.00
   -9   12    6      0.52      0.00
   -8   12    6     -0.71      0.00
   -7   12    6      0.25      0.00
   -6   12    6     -4.11      0.00
   -5   12    6      3.92      0.00
   -4   12    6      1.09      0.00
   -3   12    6     -1.53      0.00
   -2   12    6      3.00      0.00
   -1   12    6     -1.70      0.00
    0   12    6     -3.22      0.00
    1   12    6      0.73      0.00
    2   12    6      1.02      0.00
    3   12    6     -1.65      0.00
   -7   13    6      1.16      0.00
   -6   13    6     -1.39      0.00
   -5   13    6      0.06      0.00
   -4   13    6     -1.36      0.00
   -3   13    6      2.52      0.00
   -2   13    6      0.00      0.00
   -1   13    6      1.88      0.00
    0   13    6      0.01      0.00
   -4  -16    7      0.94      0.00
   -3  -16    7     -2.16      0.00
   -2  -16    7      2.27      0.00
   -1  -16    7      1.65      0.00
    0  -16    7     -1.69      0.00
    1  -16    7      1.97      0.00
    2  -16    7     -1.85      0.00
    3  -16    7     -0.50      0.00
    4  -16    7      3.84      0.00
   -6  -15    7      0.88      0.00
   -5  -15    7     -1.33      0.00
   -4  -15    7      0.21      0.00
   -3  -15    7     -1.54      0.00
   -2  -15    7     -1.50      0.00
   -1  -15    7      0.89      0.00
    0  -15    7      3.38      0.00
    1  -15    7     -2.92      0.00
    2  -15    7      0.88      0.00
    3  -15    7     -0.90      0.00
    4  -15    7      0.27      0.00
    5  -15    7      1.71      0.00
    6  -15    7     -0.64      0.00
   -8  -14    7     -0.78      0.00
   -7  -14    7      1.00      0.00
   -6  -14    7     -0.12      0.00
   -5  -14    7      4.50      0.00
   -4  -14    7     -3.02      0.00
   -3  -14    7      2.09      0.00
   -2  -14    7     -1.49      0.00
   -1  -14    7     -3.34      0.00
    0  -14    7      1.74      0.00
    1  -14    7      1.84      0.00
    2  -14    7      2.66      0.00
    3  -14    7     -5.54      0.00
    4  -14    7      2.55      0.00
    5  -14    7      2.05      0.00
    6  -14    7      0.63      0.00
    7  -14    7      0.13      0.00
    8  -14    7     -2.66      0.00
   -9  -13    7      1.71      0.00
   -8  -13    7     -3.33      0.00
   -7  -13    7     -0.31      0.00
   -6  -13    7     -0.43      0.00
   -5  -13    7      0.56      0.00
   -4  -13    7      0.06      0.00
   -3  -13    7      2.05      0.00
   -2  -13    7      0.36      0.00
   -1  -13    7     -0.94      0.00
    0  -13    7     -2.52      0.00
    1  -13    7     -2.04      0.00
    2  -13    7      3.82      0.00
    3  -13    7      5.55      0.00
    4  -13    7    -11.95      0.00
    5  -13    7      8.18      0.00
    6  -13    7     -2.19      0.00
    7  -13    7      3.87      0.00
    8  -13    7     -0.88      0.00
    9  -13    7      0.20      0.00
  -11  -12    7      0.88      0.00
  -10  -12    7     -2.86      0.00
   -9  -12    7      2.08      0.00
   -8  -12    7     -0.60      0.00
   -7  -12    7      0.53      0.00
   -6  -12    7     -5.32      0.00
   -5  -12    7      5.44      0.00
   -4  -12    7     -3.45      0.00
   -3  -12    7     -4.76      0.00
   -2  -12    7     11.30      0.00
   -1  -12    7     -8.15      0.00
    0  -12    7      7.09      0.00
    1  -12    7     -9.46      0.00
    2  -12    7     -1.50      0.00
    3  -12    7      6.47      0.00
    4  -12    7      0.53      0.00
    5  -12    7     -6.86      0.00
    6  -12    7      2.67      0.00
    7  -12    7     -1.17      0.00
    8  -12    7      1.79      0.00
    9  -12    7     -0.76      0.00
   10  -12    7      1.96      0.00
  -11  -11    7      1.92      0.00
  -10  -11    7     -1.24      0.00
   -9  -11    7      3.70      0.00
   -8  -11    7     -4.73      0.00
   -7  -11    7      7.06      0.00
   -6  -11    7     -5.16      0.00
   -5  -11    7      3.11      0.00
   -4  -11    7      1.24      0.00
   -3  -11    7     -1.78      0.00
   -2  -11    7     -5.41      0.00
   -1  -11    7      8.21      0.00
    0  -11    7      3.34      0.00
    1  -11    7     -2.69      0.00
    2  -11    7     -6.87      0.00
    3  -11    7      3.02      0.00
    4  -11    7     -1.91      0.00
    5  -11    7      5.79      0.00
    6  -11    7     -3.44      0.00
    7  -11    7     -2.11      0.00
    8  -11    7      1.91      0.00
    9  -11    7     -1.45      0.00
   10  -11    7      0.33      0.00
  -12  -10    7      2.73      0.00
  -11  -10    7     -1.10      0.00
  -10  -10    7     -0.42      0.00
   -9  -10    7     -2.53      0.00
   -8  -10    7      6.52      0.00
   -7  -10    7     -5.63      0.00
   -6  -10    7      1.76      0.00
   -5  -10    7     -0.78      0.00
   -4  -10    7      3.76      0.00
   -3  -10    7     -3.06      0.00
   -2  -10    7      2.00      0.00
   -1  -10    7    -10.82      0.00
    0  -10    7      8.75      0.00
    1  -10    7     12.84      0.00
    2  -10    7    -15.55      0.00
    3  -10    7      7.47      0.00
    4  -10    7     -7.72      0.00
    5  -10    7      2.77      0.00
    6  -10    7      3.58      0.00
    7  -10    7     -1.97      0.00
    8  -10    7      0.10      0.00
    9  -10    7     -0.99      0.00
   10  -10    7      0.76      0.00
   11  -10    7      0.93      0.00
  -13   -9    7     -3.08      0.00
  -12   -9    7     -1.12      0.00
  -11   -9    7      3.55      0.00
  -10   -9    7     -1.24      0.00
   -9   -9    7     -0.09      0.00
   -8   -9    7     -6.60      0.00
   -7   -9    7      8.13      0.00
   -6   -9    7     -3.87      0.00
   -5   -9    7     -7.71      0.00
   -4   -9    7     12.88      0.00
   -3   -9    7     -9.22      0.00
   -2   -9    7     10.21      0.00
   -1   -9    7    -13.90      0.00
    0   -9    7     -1.45      0.00
    1   -9    7      5.27      0.00
    2   -9    7      6.94      0.00
    3   -9    7     -1.92      0.00
    4   -9    7     -4.92      0.00
    5   -9    7     -0.20      0.00
    6   -9    7      1.44      0.00
    7   -9    7     -1.71      0.00
    8   -9    7      2.52      0.00
    9   -9    7     -2.84      0.00
   10   -9    7     -3.21      0.00
   11   -9    7      3.12      0.00
  -14   -8    7      2.47      0.00
  -13   -8    7     -3.55      0.00
  -12   -8    7     -1.03      0.00
  -11   -8    7      2.26      0.00
  -10   -8    7     -4.08      0.00
   -9   -8    7      8.30      0.00
   -8   -8    7     -8.45      0.00
   -7   -8    7      3.40      0.00
   -6   -8    7     -0.71      0.00
   -5   -8    7      2.02      0.00
   -4   -8    7    -11.69      0.00
   -3   -8    7     11.73      0.00
   -2   -8    7      4.43      0.00
   -1   -8    7      0.96      0.00
    0   -8    7    -12.87      0.00
    1   -8    7      4.99      0.00
    2   -8    7     -5.84      0.00
    3   -8    7     12.80      0.00
    4   -8    7     -0.44      0.00
    5   -8    7    -10.30      0.00
    6   -8    7      8.92      0.00
    7   -8    7     -6.39      0.00
    8   -8    7      5.35      0.00
    9   -8    7     -1.23      0.00
   10   -8    7     -2.63      0.00
   11   -8    7      1.37      0.00
   12   -8    7     -3.67      0.00
  -14   -7    7      4.00      0.00
  -13   -7    7      1.85      0.00
  -12   -7    7     -2.06      0.00
  -11   -7    7     -0.99      0.00
  -10   -7    7      3.77      0.00
   -9   -7    7     -0.17      0.00
   -8   -7    7      3.63      0.00
   -7   -7    7     -4.51      0.00
   -6   -7    7      8.49      0.00
   -5   -7    7    -10.52      0.00
   -4   -7    7     13.41      0.00
   -3   -7    7    -23.48      0.00
   -2   -7    7      8.52      0.00
   -1   -7    7     21.32      0.00
    0   -7    7    -16.71      0.00
    1   -7    7      8.95      0.00
    2   -7    7    -17.06      0.00
    3   -7    7     11.83      0.00
    4   -7    7     -0.72      0.00
    5   -7    7      3.20      0.00
    6   -7    7     -3.27      0.00
    7   -7    7     -2.25      0.00
    8   -7    7      5.49      0.00
    9   -7    7     -1.35      0.00
   10   -7    7      0.89      0.00
   11   -7    7      1.74      0.00
   12   -7    7      0.82      0.00
  -15   -6    7     -1.64      0.00
  -14   -6    7     -1.27      0.00
  -13   -6    7      3.81      0.00
  -12   -6    7     -2.84      0.00
  -11   -6    7      3.86      0.00
  -10   -6    7     -9.72      0.00
   -9   -6    7     10.35      0.00
   -8   -6    7     -1.96      0.00
   -7   -6    7     -3.75      0.00
   -6   -6    7      9.89      0.00
   -5   -6    7     -3.62      0.00
   -4   -6    7      6.22      0.00
   -3   -6    7     -6.42      0.00
   -2   -6    7     -8.20      0.00
   -1   -6    7     -6.04      0.00
    0   -6    7     21.01      0.00
    1   -6    7     -3.80      0.00
    2   -6    7     -3.58      0.00
    3   -6    7     -8.19      0.00
    4   -6    7     11.00      0.00
    5   -6    7     -9.29      0.00
    6   -6    7     10.75      0.00
    7   -6    7     -6.95      0.00
    8   -6    7     -1.33      0.00
    9   -6    7      6.52      0.00
   10   -6    7     -5.11      0.00
   11   -6    7      0.49      0.00
   12   -6    7      3.29      0.00
  -15   -5    7     -1.10      0.00
  -14   -5    7     -1.70      0.00
  -13   -5    7      1.05      0.00
  -12   -5    7     -1.74      0.00
  -11   -5    7      3.17      0.00
  -10   -5    7     -5.14      0.00
   -9   -5    7     -4.54      0.00
   -8   -5    7      3.91      0.00
   -7   -5    7      1.60      0.00
   -6   -5    7    -13.49      0.00
   -5   -5    7     10.71      0.00
   -4   -5    7      5.40      0.00
   -3   -5    7      8.87      0.00
   -2   -5    7    -18.11      0.00
   -1   -5    7      9.19      0.00
    0   -5    7    -24.64      0.00
    1   -5    7     28.13      0.00
    2   -5    7     -0.52      0.00
    3   -5    7    -13.14      0.00
    4   -5    7      8.96      0.00
    5   -5    7     -5.28      0.00
    6   -5    7      2.75      0.00
    7   -5    7     -1.88      0.00
    8   -5    7      0.27      0.00
    9   -5    7     -0.48      0.00
   10   -5    7      0.02      0.00
   11   -5    7     -0.10      0.00
   12   -5    7     -2.69      0.00
  -15   -4    7      0.71      0.00
  -14   -4    7     -0.41      0.00
  -13   -4    7     -1.00      0.00
  -12   -4    7      1.31      0.00
  -11   -4    7     -0.52      0.00
  -10   -4    7      5.10      0.00
   -9   -4    7     -7.59      0.00
   -8   -4    7      4.37      0.00
   -7   -4    7     -7.11      0.00
   -6   -4    7     12.82      0.00
   -5   -4    7    -26.36      0.00
   -4   -4    7      7.01      0.00
   -3   -4    7     19.17      0.00
   -2   -4    7     -5.08      0.00
   -1   -4    7      4.41      0.00
    0   -4    7    -16.29      0.00
    1   -4    7     -0.39      0.00
    2   -4    7      5.88      0.00
    3   -4    7      7.05      0.00
    4   -4    7     -8.44      0.00
    5   -4    7      1.64      0.00
    6   -4    7      2.82      0.00
    7   -4    7     -1.05      0.00
    8   -4    7     -5.58      0.00
    9   -4    7      4.91      0.00
   10   -4    7     -1.96      0.00
   11   -4    7     -1.06      0.00
   12   -4    7      1.73      0.00
  -16   -3    7      2.59      0.00
  -15   -3    7     -1.38      0.00
  -14   -3    7      1.71      0.00
  -13   -3    7      0.88      0.00
  -12   -3    7     -4.18      0.00
  -11   -3    7      3.81      0.00
  -10   -3    7      1.44      0.00
   -9   -3    7      0.52      0.00
   -8   -3    7     -1.75      0.00
   -7   -3    7      5.39      0.00
   -6   -3    7      2.40      0.00
   -5   -3    7     -2.90      0.00
   -4   -3    7     -9.18      0.00
   -3   -3    7     -8.97      0.00
   -2   -3    7     21.66      0.00
   -1   -3    7      0.41      0.00
    0   -3    7      4.51      0.00
    1   -3    7    -22.54      0.00
    2   -3    7     17.90      0.00
    3   -3    7    -18.67      0.00
    4   -3    7     18.67      0.00
    5   -3    7     -9.01      0.00
    6   -3    7     -1.82      0.00
    7   -3    7     10.15      0.00
    8   -3    7     -5.47      0.00
    9   -3    7     -0.69      0.00
   10   -3    7      0.85      0.00
   11   -3    7      1.80      0.00
   12   -3    7     -2.50      0.00
  -16   -2    7     -2.78      0.00
  -15   -2    7      1.12      0.00
  -14   -2    7     -0.83      0.00
  -13   -2    7      3.93      0.00
  -12   -2    7     -0.87      0.00
  -11   -2    7     -5.17      0.00
  -10   -2    7      4.20      0.00
   -9   -2    7      3.36      0.00
   -8   -2    7     -7.24      0.00
   -7   -2    7      0.72      0.00
   -6   -2    7      8.28      0.00
   -5   -2    7      7.65      0.00
   -4   -2    7    -17.87      0.00
   -3   -2    7     13.55      0.00
   -2   -2    7    -31.24      0.00
   -1   -2    7     26.53      0.00
    0   -2    7      8.43      0.00
    1   -2    7     -9.65      0.00
    2   -2    7     -1.99      0.00
    3   -2    7      3.49      0.00
    4   -2    7     -5.03      0.00
    5   -2    7      2.71      0.00
    6   -2    7     -0.79      0.00
    7   -2    7     -0.38      0.00
    8   -2    7      4.51      0.00
    9   -2    7     -1.06      0.00
   10   -2    7      2.08      0.00
   11   -2    7     -2.12      0.00
   12   -2    7      1.47      0.00
  -16   -1    7      1.04      0.00
  -15   -1    7     -2.41      0.00
  -14   -1    7     -2.04      0.00
  -13   -1    7      0.89      0.00
  -12   -1    7      2.05      0.00
  -11   -1    7     -2.57      0.00
  -10   -1    7     -0.17      0.00
   -9   -1    7     -2.84      0.00
   -8   -1    7      9.03      0.00
   -7   -1    7    -14.68      0.00
   -6   -1    7      1.66      0.00
   -5   -1    7     10.57      0.00
   -4   -1    7      3.79      0.00
   -3   -1    7     -5.97      0.00
   -2   -1    7     -2.33      0.00
   -1   -1    7    -15.64      0.00
    0   -1    7      9.10      0.00
    1   -1    7     14.76      0.00
    2   -1    7    -10.58      0.00
    3   -1    7      1.81      0.00
    4   -1    7     -0.83      0.00
    5   -1    7      6.69      0.00
    6   -1    7    -14.03      0.00
    7   -1    7      8.87      0.00
    8   -1    7     -4.83      0.00
    9   -1    7      1.45      0.00
   10   -1    7      0.49      0.00
   11   -1    7      0.49      0.00
   12   -1    7      1.11      0.00
  -16    0    7      1.15      0.00
  -15    0    7     -0.02      0.00
  -14    0    7     -0.43      0.00
  -13    0    7     -2.12      0.00
  -12    0    7      2.53      0.00
  -11    0    7     -0.26      0.00
  -10    0    7     -3.41      0.00
   -9    0    7      3.08      0.00
   -8    0    7     -2.38      0.00
   -7    0    7      4.61      0.00
   -6    0    7     -8.13      0.00
   -5    0    7     -6.14      0.00
   -4    0    7     12.73      0.00
   -3    0    7      3.32      0.00
   -2    0    7     10.78      0.00
   -1    0    7    -25.53      0.00
    0    0    7     11.97      0.00
    1    0    7    -13.07      0.00
    2    0    7     16.38      0.00
    3    0    7     -5.77      0.00
    4    0    7     -4.61      0.00
    5    0    7      9.37      0.00
    6    0    7     -2.09      0.00
    7    0    7     -4.95      0.00
    8    0    7      1.32      0.00
    9    0    7     -1.67      0.00
   10    0    7     -0.19      0.00
   11    0    7     -0.67      0.00
   12    0    7      1.99      0.00
  -16    1    7      1.91      0.00
  -15    1    7     -0.33      0.00
  -14    1    7      1.06      0.00
  -13    1    7     -2.16      0.00
  -12    1    7      0.71      0.00
  -11    1    7      3.22      0.00
  -10    1    7     -1.12      0.00
   -9    1    7     -1.05      0.00
   -8    1    7      0.04      0.00
   -7    1    7      6.44      0.00
   -6    1    7     -5.57      0.00
   -5    1    7      3.17      0.00
   -4    1    7    -16.47      0.00
   -3    1    7      8.21      0.00
   -2    1    7     13.93      0.00
   -1    1    7      0.23      0.00
    0    1    7    -12.48      0.00
    1    1    7      7.87      0.00
    2    1    7     -7.35      0.00
    3    1    7      3.87      0.00
    4    1    7     -2.89      0.00
    5    1    7     -0.82      0.00
    6    1    7      4.54      0.00
    7    1    7      1.00      0.00
    8    1    7      0.35      0.00
    9    1    7     -2.57      0.00
   10    1    7      1.27      0.00
   11    1    7     -0.66      0.00
   12    1    7      0.49      0.00
  -16    2    7      0.52      0.00
  -15    2    7     -0.31      0.00
  -14    2    7      2.14      0.00
  -13    2    7     -1.40      0.00
  -12    2    7     -2.28      0.00
  -11    2    7      0.69      0.00
  -10    2    7      3.73      0.00
   -9    2    7     -2.13      0.00
   -8    2    7     -2.03      0.00
   -7    2    7      0.70      0.00
   -6    2    7      8.80      0.00
   -5    2    7     -5.61      0.00
   -4    2    7      4.48      0.00
   -3    2    7    -18.73      0.00
   -2    2    7      6.46      0.00
   -1    2    7     10.17      0.00
    0    2    7     -2.38      0.00
    1    2    7     -2.26      0.00
    2    2    7     -2.52      0.00
    3    2    7     11.88      0.00
    4    2    7    -15.21      0.00
    5    2    7      6.78      0.00
    6    2    7     -4.54      0.00
    7    2    7      1.08      0.00
    8    2    7      3.02      0.00
    9    2    7      0.70      0.00
   10    2    7     -0.75      0.00
   11    2    7     -0.81      0.00
  -16    3    7      1.93      0.00
  -15    3    7     -1.03      0.00
  -14    3    7      3.62      0.00
  -13    3    7      1.21      0.00
  -12    3    7     -3.42      0.00
  -11    3    7      1.71      0.00
  -10    3    7     -3.07      0.00
   -9    3    7      6.12      0.00
   -8    3    7     -4.55      0.00
   -7    3    7     -2.55      0.00
   -6    3    7      0.23      0.00
   -5    3    7      5.09      0.00
   -4    3    7      8.72      0.00
   -3    3    7    -14.59      0.00
   -2    3    7      4.54      0.00
   -1    3    7     -8.03      0.00
    0    3    7     10.54      0.00
    1    3    7     -0.16      0.00
    2    3    7     -5.69      0.00
    3    3    7      5.40      0.00
    4    3    7      6.59      0.00
    5    3    7     -9.52      0.00
    6    3    7      6.51      0.00
    7    3    7     -4.61      0.00
    8    3    7     -1.18      0.00
    9    3    7      0.61      0.00
   10    3    7      1.84      0.00
   11    3    7     -1.18      0.00
  -15    4    7     -2.47      0.00
  -14    4    7     -0.52      0.00
  -13    4    7      4.65      0.00
  -12    4    7     -1.06      0.00
  -11    4    7     -0.93      0.00
  -10    4    7     -1.53      0.00
   -9    4    7      1.89      0.00
   -8    4    7      2.17      0.00
   -7    4    7     -0.93      0.00
   -6    4    7     -5.30      0.00
   -5    4    7     -1.36      0.00
   -4    4    7      9.22      0.00
   -3    4    7      3.25      0.00
   -2    4    7    -10.39      0.00
   -1    4    7      5.38      0.00
    0    4    7     -7.59      0.00
    1    4    7      8.72      0.00
    2    4    7     -6.37      0.00
    3    4    7      0.62      0.00
    4    4    7      4.09      0.00
    5    4    7     -1.93      0.00
    6    4    7      3.98      0.00
    7    4    7     -4.17      0.00
    8    4    7      3.42      0.00
    9    4    7     -2.19      0.00
   10    4    7     -0.73      0.00
  -15    5    7     -1.15      0.00
  -14    5    7     -2.51      0.00
  -13    5    7     -0.95      0.00
  -12    5    7      1.40      0.00
  -11    5    7      1.91      0.00
  -10    5    7     -3.52      0.00
   -9    5    7     -1.39      0.00
   -8    5    7      4.20      0.00
   -7    5    7     -0.94      0.00
   -6    5    7      3.26      0.00
   -5    5    7    -11.31      0.00
   -4    5    7      4.98      0.00
   -3    5    7      4.23      0.00
   -2    5    7      1.59      0.00
   -1    5    7     -1.71      0.00
    0    5    7     -7.61      0.00
    1    5    7      9.86      0.00
    2    5    7    -10.18      0.00
    3    5    7      2.93      0.00
    4    5    7     -0.05      0.00
    5    5    7     -3.48      0.00
    6    5    7      3.37      0.00
    7    5    7      0.77      0.00
    8    5    7     -2.71      0.00
    9    5    7      0.59      0.00
   10    5    7      1.83      0.00
  -15    6    7     -0.97      0.00
  -14    6    7     -0.35      0.00
  -13    6    7      1.35      0.00
  -12    6    7     -2.36      0.00
  -11    6    7      3.68      0.00
  -10    6    7     -1.27      0.00
   -9    6    7     -0.46      0.00
   -8    6    7     -1.90      0.00
   -7    6    7      2.31      0.00
   -6    6    7      5.75      0.00
   -5    6    7     -7.67      0.00
   -4    6    7     -0.27      0.00
   -3    6    7     -2.57      0.00
   -2    6    7      4.54      0.00
   -1    6    7      2.72      0.00
    0    6    7     -2.19      0.00
    1    6    7     -1.94      0.00
    2    6    7      6.06      0.00
    3    6    7     -7.58      0.00
    4    6    7      3.68      0.00
    5    6    7     -1.00      0.00
    6    6    7     -0.91      0.00
    7    6    7      1.00      0.00
    8    6    7      1.77      0.00
    9    6    7     -1.45      0.00
  -14    7    7     -1.38      0.00
  -13    7    7     -1.22      0.00
  -12    7    7     -0.20      0.00
  -11    7    7      0.97      0.00
  -10    7    7      0.13      0.00
   -9    7    7      0.38      0.00
   -8    7    7     -0.37      0.00
   -7    7    7     -3.45      0.00
   -6    7    7      5.30      0.00
   -5    7    7      3.68      0.00
   -4    7    7     -5.54      0.00
   -3    7    7      2.09      0.00
   -2    7    7     -6.43      0.00
   -1    7    7      7.34      0.00
    0    7    7     -3.69      0.00
    1    7    7      2.65      0.00
    2    7    7     -0.07      0.00
    3    7    7      0.30      0.00
    4    7    7      2.00      0.00
    5    7    7     -4.47      0.00
    6    7    7      3.70      0.00
    7    7    7     -1.88      0.00
    8    7    7      0.78      0.00
  -14    8    7      1.54      0.00
  -13    8    7      0.00      0.00
  -12    8    7     -1.89      0.00
  -11    8    7      0.08      0.00
  -10    8    7     -2.25      0.00
   -9    8    7      1.09      0.00
   -8    8    7      1.21      0.00
   -7    8    7     -5.74      0.00
   -6    8    7      2.87      0.00
   -5    8    7     -0.04      0.00
   -4    8    7      3.85      0.00
   -3    8    7     -0.50      0.00
   -2    8    7     -2.97      0.00
   -1    8    7      3.28      0.00
    0    8    7     -2.34      0.00
    1    8    7      0.43      0.00
    2    8    7      0.94      0.00
    3    8    7      0.27      0.00
    4    8    7     -1.57      0.00
    5    8    7      3.82      0.00
    6    8    7     -4.17      0.00
    7    8    7      0.96      0.00
  -13    9    7     -0.22      0.00
  -12    9    7      1.44      0.00
  -11    9    7      3.03      0.00
  -10    9    7     -3.08      0.00
   -9    9    7     -0.60      0.00
   -8    9    7      3.75      0.00
   -7    9    7     -3.42      0.00
   -6    9    7     -1.64      0.00
   -5    9    7     -0.46      0.00
   -4    9    7      0.90      0.00
   -3    9    7      2.37      0.00
   -2    9    7     -0.82      0.00
   -1    9    7     -2.96      0.00
    0    9    7      4.85      0.00
    1    9    7     -4.02      0.00
    2    9    7      2.53      0.00
    3    9    7     -1.26      0.00
    4    9    7      1.00      0.00
    5    9    7     -1.56      0.00
    6    9    7      3.92      0.00
  -12   10    7     -0.11      0.00
  -11   10    7      0.84      0.00
  -10   10    7      3.53      0.00
   -9   10    7     -3.57      0.00
   -8   10    7      3.84      0.00
   -7   10    7      0.77      0.00
   -6   10    7     -1.42      0.00
   -5   10    7     -1.40      0.00
   -4   10    7     -1.37      0.00
   -3   10    7      1.08      0.00
   -2   10    7     -0.02      0.00
   -1   10    7      2.06      0.00
    0   10    7     -2.03      0.00
    1   10    7     -3.12      0.00
    2   10    7      3.38      0.00
    3   10    7      0.21      0.00
    4   10    7     -2.91      0.00
    5   10    7      0.84      0.00
  -10   11    7     -0.35      0.00
   -9   11    7     -0.60      0.00
   -8   11    7      0.18      0.00
   -7   11    7     -0.28      0.00
   -6   11    7      4.78      0.00
   -5   11    7     -3.50      0.00
   -4   11    7     -0.80      0.00
   -3   11    7      0.68      0.00
   -2   11    7     -2.43      0.00
   -1   11    7      0.58      0.00
    0   11    7      3.61      0.00
    1   11    7     -0.73      0.00
    2   11    7     -4.44      0.00
    3   11    7      4.36      0.00
   -9   12    7     -1.48      0.00
   -8   12    7     -0.20      0.00
   -7   12    7     -1.45      0.00
   -6   12    7      1.01      0.00
   -5   12    7      1.30      0.00
   -4   12    7      1.03      0.00
   -3   12    7     -1.59      0.00
   -2   12    7      0.06      0.00
   -1   12    7     -1.56      0.00
    0   12    7     -0.04      0.00
    1   12    7      1.41      0.00
   -5   13    7      0.80      0.00
   -4   13    7     -0.73      0.00
   -3   13    7      1.95      0.00
   -2   13    7      0.53      0.00
   -4  -16    8      0.66      0.00
   -3  -16    8      0.26      0.00
   -2  -16    8      3.56      0.00
   -1  -16    8     -1.52      0.00
    0  -16    8     -2.08      0.00
    1  -16    8      2.02      0.00
    2  -16    8     -1.41      0.00
    3  -16    8      1.64      0.00
    4  -16    8      0.78      0.00
   -7  -15    8      0.41      0.00
   -6  -15    8     -0.22      0.00
   -5  -15    8     -2.85      0.00
   -4  -15    8     -0.06      0.00
   -3  -15    8     -0.95      0.00
   -2  -15    8      0.95      0.00
   -1  -15    8      4.14      0.00
    0  -15    8     -1.81      0.00
    1  -15    8     -1.35      0.00
    2  -15    8     -1.92      0.00
    3  -15    8      2.38      0.00
    4  -15    8     -0.76      0.00
    5  -15    8     -0.30      0.00
    6  -15    8     -1.87      0.00
   -8  -14    8      2.27      0.00
   -7  -14    8      0.67      0.00
   -6  -14    8      1.64      0.00
   -5  -14    8      0.06      0.00
   -4  -14    8     -1.71      0.00
   -3  -14    8     -0.63      0.00
   -2  -14    8     -2.99      0.00
   -1  -14    8      1.96      0.00
    0  -14    8      2.75      0.00
    1  -14    8      0.87      0.00
    2  -14    8     -0.75      0.00
    3  -14    8     -6.03      0.00
    4  -14    8      7.97      0.00
    5  -14    8     -3.27      0.00
    6  -14    8     -0.27      0.00
    7  -14    8     -3.00      0.00
  -10  -13    8      2.48      0.00
   -9  -13    8     -1.59      0.00
   -8  -13    8     -0.59      0.00
   -7  -13    8     -1.16      0.00
   -6  -13    8      4.40      0.00
   -5  -13    8     -1.93      0.00
   -4  -13    8      0.80      0.00
   -3  -13    8      5.05      0.00
   -2  -13    8     -9.40      0.00
   -1  -13    8      4.87      0.00
    0  -13    8     -4.16      0.00
    1  -13    8      4.13      0.00
    2  -13    8      5.44      0.00
    3  -13    8     -4.94      0.00
    4  -13    8     -3.64      0.00
    5  -13    8      9.65      0.00
    6  -13    8     -4.26      0.00
    7  -13    8      2.56      0.00
    8  -13    8     -3.25      0.00
  -11  -12    8     -2.04      0.00
  -10  -12    8      0.29      0.00
   -9  -12    8     -1.77      0.00
   -8  -12    8      2.57      0.00
   -7  -12    8     -4.71      0.00
   -6  -12    8      0.93      0.00
   -5  -12    8      1.20      0.00
   -4  -12    8     -3.30      0.00
   -3  -12    8      2.39      0.00
   -2  -12    8      5.45      0.00
   -1  -12    8     -8.63      0.00
    0  -12    8      1.37      0.00
    1  -12    8     -4.36      0.00
    2  -12    8      7.73      0.00
    3  -12    8     -0.63      0.00
    4  -12    8     -1.56      0.00
    5  -12    8     -1.55      0.00
    6  -12    8      1.19      0.00
    7  -12    8      2.40      0.00
    8  -12    8     -1.31      0.00
    9  -12    8      0.91      0.00
  -12  -11    8     -0.96      0.00
  -11  -11    8      0.96      0.00
  -10  -11    8      0.15      0.00
   -9  -11    8      2.97      0.00
   -8  -11    8     -6.06      0.00
   -7  -11    8      6.87      0.00
   -6  -11    8     -3.90      0.00
   -5  -11    8      3.16      0.00
   -4  -11    8     -4.62      0.00
   -3  -11    8      2.48      0.00
   -2  -11    8     -0.94      0.00
   -1  -11    8      6.79      0.00
    0  -11    8     -2.22      0.00
    1  -11    8    -13.87      0.00
    2  -11    8     10.64      0.00
    3  -11    8     -3.11      0.00
    4  -11    8      2.44      0.00
    5  -11    8      0.53      0.00
    6  -11    8     -3.77      0.00
    7  -11    8      1.77      0.00
    8  -11    8     -0.66      0.00
    9  -11    8     -0.68      0.00
   10  -11    8      2.44      0.00
  -12  -10    8      3.30      0.00
  -11  -10    8     -4.88      0.00
  -10  -10    8      2.45      0.00
   -9  -10    8     -1.13      0.00
   -8  -10    8      5.30      0.00
   -7  -10    8     -5.59      0.00
   -6  -10    8      1.62      0.00
   -5  -10    8      7.33      0.00
   -4  -10    8     -8.46      0.00
   -3  -10    8      5.00      0.00
   -2  -10    8     -6.65      0.00
   -1  -10    8      6.91      0.00
    0  -10    8      7.29      0.00
    1  -10    8     -6.82      0.00
    2  -10    8     -6.49      0.00
    3  -10    8      3.29      0.00
    4  -10    8     -0.95      0.00
    5  -10    8      5.01      0.00
    6  -10    8     -3.93      0.00
    7  -10    8      2.47      0.00
    8  -10    8     -0.83      0.00
    9  -10    8     -1.69      0.00
   10  -10    8      4.60      0.00
   11  -10    8     -2.44      0.00
  -13   -9    8      0.08      0.00
  -12   -9    8      2.11      0.00
  -11   -9    8     -1.65      0.00
  -10   -9    8      2.67      0.00
   -9   -9    8     -5.72      0.00
   -8   -9    8      2.52      0.00
   -7   -9    8      0.80      0.00
   -6   -9    8     -3.20      0.00
   -5   -9    8     -0.65      0.00
   -4   -9    8      9.82      0.00
   -3   -9    8    -10.62      0.00
   -2   -9    8      1.88      0.00
   -1   -9    8    -10.16      0.00
    0   -9    8     17.16      0.00
    1   -9    8     -4.80      0.00
    2   -9    8      3.10      0.00
    3   -9    8     -6.22      0.00
    4   -9    8     -5.23      0.00
    5   -9    8      9.80      0.00
    6   -9    8     -6.53      0.00
    7   -9    8      3.75      0.00
    8   -9    8     -2.06      0.00
    9   -9    8     -1.70      0.00
   10   -9    8      1.39      0.00
   11   -9    8      0.79      0.00
  -14   -8    8     -2.35      0.00
  -13   -8    8     -3.38      0.00
  -12   -8    8      2.41      0.00
  -11   -8    8      0.30      0.00
  -10   -8    8     -2.79      0.00
   -9   -8    8      2.94      0.00
   -8   -8    8     -6.28      0.00
   -7   -8    8      6.22      0.00
   -6   -8    8     -9.02      0.00
   -5   -8    8      7.95      0.00
   -4   -8    8     -9.94      0.00
   -3   -8    8     16.29      0.00
   -2   -8    8     -0.93      0.00
   -1   -8    8    -21.60      0.00
    0   -8    8     12.92      0.00
    1   -8    8     -3.68      0.00
    2   -8    8      9.86      0.00
    3   -8    8     -4.26      0.00
    4   -8    8     -2.54      0.00
    5   -8    8     -2.05      0.00
    6   -8    8      2.97      0.00
    7   -8    8     -0.37      0.00
    8   -8    8      0.62      0.00
    9   -8    8     -3.79      0.00
   10   -8    8      0.25      0.00
   11   -8    8     -1.38      0.00
  -14   -7    8      3.30      0.00
  -13   -7    8     -4.09      0.00
  -12   -7    8      2.15      0.00
  -11   -7    8     -3.52      0.00
  -10   -7    8      8.52      0.00
   -9   -7    8     -5.54      0.00
   -8   -7    8     -0.61      0.00
   -7   -7    8      4.89      0.00
   -6   -7    8     -6.24      0.00
   -5   -7    8      0.56      0.00
   -4   -7    8     -1.10      0.00
   -3   -7    8     -3.06      0.00
   -2   -7    8     15.10      0.00
   -1   -7    8      2.67      0.00
    0   -7    8    -17.72      0.00
    1   -7    8      5.94      0.00
    2   -7    8     -2.84      0.00
    3   -7    8     12.93      0.00
    4   -7    8    -11.82      0.00
    5   -7    8      7.90      0.00
    6   -7    8     -6.90      0.00
    7   -7    8      2.26      0.00
    8   -7    8      6.90      0.00
    9   -7    8     -7.21      0.00
   10   -7    8      4.59      0.00
   11   -7    8     -1.13      0.00
   12   -7    8     -1.69      0.00
  -15   -6    8      0.33      0.00
  -14   -6    8      2.47      0.00
  -13   -6    8      0.08      0.00
  -12   -6    8      0.34      0.00
  -11   -6    8     -1.73      0.00
  -10   -6    8      1.01      0.00
   -9   -6    8      7.55      0.00
   -8   -6    8     -4.26      0.00
   -7   -6    8     -1.20      0.00
   -6   -6    8     11.35      0.00
   -5   -6    8     -9.36      0.00
   -4   -6    8      0.96      0.00
   -3   -6    8    -14.65      0.00
   -2   -6    8     16.47      0.00
   -1   -6    8     -6.53      0.00
    0   -6    8     18.72      0.00
    1   -6    8    -17.35      0.00
    2   -6    8     -3.98      0.00
    3   -6    8     11.50      0.00
    4   -6    8     -5.10      0.00
    5   -6    8      0.96      0.00
    6   -6    8      1.45      0.00
    7   -6    8     -3.34      0.00
    8   -6    8      3.30      0.00
    9   -6    8      0.46      0.00
   10   -6    8      0.59      0.00
   11   -6    8      0.24      0.00
   12   -6    8      2.27      0.00
  -15   -5    8     -1.63      0.00
  -14   -5    8      0.68      0.00
  -13   -5    8      0.76      0.00
  -12   -5    8     -1.75      0.00
  -11   -5    8      2.12      0.00
  -10   -5    8     -8.23      0.00
   -9   -5    8      7.61      0.00
   -8   -5    8     -3.90      0.00
   -7   -5    8      5.82      0.00
   -6   -5    8    -11.66      0.00
   -5   -5    8     19.88      0.00
   -4   -5    8      0.51      0.00
   -3   -5    8    -18.35      0.00
   -2   -5    8      0.93      0.00
   -1   -5    8     -1.57      0.00
    0   -5    8      7.38      0.00
    1   -5    8      7.47      0.00
    2   -5    8     -7.81      0.00
    3   -5    8     -4.86      0.00
    4   -5    8      8.27      0.00
    5   -5    8     -3.83      0.00
    6   -5    8      0.77      0.00
    7   -5    8     -3.40      0.00
    8   -5    8      5.48      0.00
    9   -5    8     -3.97      0.00
   10   -5    8      0.73      0.00
   11   -5    8      0.57      0.00
   12   -5    8     -0.78      0.00
  -15   -4    8     -0.01      0.00
  -14   -4    8     -0.52      0.00
  -13   -4    8     -0.20      0.00
  -12   -4    8      1.71      0.00
  -11   -4    8     -1.20      0.00
  -10   -4    8     -1.09      0.00
   -9   -4    8     -3.47      0.00
   -8   -4    8      3.69      0.00
   -7   -4    8     -5.53      0.00
   -6   -4    8     -0.45      0.00
   -5   -4    8     -5.44      0.00
   -4   -4    8     15.43      0.00
   -3   -4    8      7.03      0.00
   -2   -4    8    -18.04      0.00
   -1   -4    8      1.70      0.00
    0   -4    8    -11.72      0.00
    1   -4    8     22.72      0.00
    2   -4    8    -15.57      0.00
    3   -4    8     14.25      0.00
    4   -4    8    -12.52      0.00
    5   -4    8      3.91      0.00
    6   -4    8      4.21      0.00
    7   -4    8     -8.82      0.00
    8   -4    8      1.64      0.00
    9   -4    8      2.48      0.00
   10   -4    8     -1.97      0.00
   11   -4    8     -0.95      0.00
   12   -4    8     -0.01      0.00
  -16   -3    8      3.30      0.00
  -15   -3    8     -1.68      0.00
  -14   -3    8      0.63      0.00
  -13   -3    8     -1.44      0.00
  -12   -3    8     -1.46      0.00
  -11   -3    8      6.29      0.00
  -10   -3    8     -3.31      0.00
   -9   -3    8     -2.75      0.00
   -8   -3    8      5.25      0.00
   -7   -3    8      1.64      0.00
   -6   -3    8     -4.64      0.00
   -5   -3    8    -12.55      0.00
   -4   -3    8     14.77      0.00
   -3   -3    8     -7.56      0.00
   -2   -3    8     23.39      0.00
   -1   -3    8    -17.08      0.00
    0   -3    8     -8.37      0.00
    1   -3    8      2.31      0.00
    2   -3    8      7.33      0.00
    3   -3    8     -8.98      0.00
    4   -3    8     10.73      0.00
    5   -3    8     -6.56      0.00
    6   -3    8      2.41      0.00
    7   -3    8      1.91      0.00
    8   -3    8     -6.12      0.00
    9   -3    8      2.68      0.00
   10   -3    8     -2.81      0.00
   11   -3    8      3.25      0.00
   12   -3    8     -2.40      0.00
  -16   -2    8     -1.15      0.00
  -15   -2    8      1.72      0.00
  -14   -2    8      1.74      0.00
  -13   -2    8      1.12      0.00
  -12   -2    8     -3.57      0.00
  -11   -2    8      2.04      0.00
  -10   -2    8      1.63      0.00
   -9   -2    8      1.77      0.00
   -8   -2    8     -8.97      0.00
   -7   -2    8     12.87      0.00
   -6   -2    8      2.65      0.00
   -5   -2    8     -9.14      0.00
   -4   -2    8     -8.14      0.00
   -3   -2    8      8.60      0.00
   -2   -2    8     -2.41      0.00
   -1   -2    8     17.62      0.00
    0   -2    8     -6.52      0.00
    1   -2    8    -14.89      0.00
    2   -2    8      9.78      0.00
    3   -2    8     -4.41      0.00
    4   -2    8      4.86      0.00
    5   -2    8     -7.77      0.00
    6   -2    8     11.89      0.00
    7   -2    8     -3.44      0.00
    8   -2    8      0.76      0.00
    9   -2    8      1.04      0.00
   10   -2    8     -0.67      0.00
   11   -2    8      0.17      0.00
   12   -2    8     -1.40      0.00
  -16   -1    8     -0.73      0.00
  -15   -1    8     -1.85      0.00
  -14   -1    8      1.21      0.00
  -13   -1    8      1.68      0.00
  -12   -1    8     -0.98      0.00
  -11   -1    8     -1.46      0.00
  -10   -1    8      4.12      0.00
   -9   -1    8     -3.28      0.00
   -8   -1    8      2.28      0.00
   -7   -1    8     -7.08      0.00
   -6   -1    8      9.02      0.00
   -5   -1    8      7.32      0.00
   -4   -1    8    -12.33      0.00
   -3   -1    8     -0.57      0.00
   -2   -1    8    -12.67      0.00
   -1   -1    8     20.89      0.00
    0   -1    8     -5.01      0.00
    1   -1    8      9.18      0.00
    2   -1    8    -12.50      0.00
    3   -1    8      2.18      0.00
    4   -1    8      3.79      0.00
    5   -1    8     -4.51      0.00
    6   -1    8     -4.09      0.00
    7   -1    8      9.05      0.00
    8   -1    8     -2.90      0.00
    9   -1    8      1.78      0.00
   10   -1    8      0.08      0.00
   11   -1    8      1.50      0.00
  -16    0    8     -1.69      0.00
  -15    0    8     -0.59      0.00
  -14    0    8     -2.56      0.00
  -13    0    8      2.43      0.00
  -12    0    8     -0.52      0.00
  -11    0    8     -2.92      0.00
  -10    0    8      0.33      0.00
   -9    0    8      1.70      0.00
   -8    0    8      0.73      0.00
   -7    0    8     -7.09      0.00
   -6    0    8      3.14      0.00
   -5    0    8     -0.21      0.00
   -4    0    8     12.41      0.00
   -3    0    8     -5.59      0.00
   -2    0    8     -7.80      0.00
   -1    0    8     -9.77      0.00
    0    0    8     17.43      0.00
    1    0    8     -9.81      0.00
    2    0    8     10.02      0.00
    3    0    8     -6.07      0.00
    4    0    8      2.11      0.00
    5    0    8      2.27      0.00
    6    0    8     -6.65      0.00
    7    0    8     -0.04      0.00
    8    0    8     -1.01      0.00
    9    0    8      1.70      0.00
   10    0    8     -0.98      0.00
   11    0    8      0.09      0.00
  -16    1    8      2.35      0.00
  -15    1    8     -1.34      0.00
  -14    1    8     -0.45      0.00
  -13    1    8     -1.56      0.00
  -12    1    8      3.62      0.00
  -11    1    8     -0.81      0.00
  -10    1    8     -3.71      0.00
   -9    1    8      1.92      0.00
   -8    1    8      1.76      0.00
   -7    1    8      1.97      0.00
   -6    1    8    -12.31      0.00
   -5    1    8      8.41      0.00
   -4    1    8     -7.53      0.00
   -3    1    8     17.26      0.00
   -2    1    8     -1.46      0.00
   -1    1    8    -12.31      0.00
    0    1    8      2.75      0.00
    1    1    8      0.31      0.00
    2    1    8      3.10      0.00
    3    1    8     -8.33      0.00
    4    1    8      7.36      0.00
    5    1    8      0.09      0.00
    6    1    8      1.44      0.00
    7    1    8     -1.08      0.00
    8    1    8     -2.20      0.00
    9    1    8     -0.15      0.00
   10    1    8     -0.86      0.00
   11    1    8      1.99      0.00
  -16    2    8     -0.34      0.00
  -15    2    8      0.75      0.00
  -14    2    8     -0.62      0.00
  -13    2    8     -3.42      0.00
  -12    2    8      4.02      0.00
  -11    2    8     -1.15      0.00
  -10    2    8      2.76      0.00
   -9    2    8     -5.42      0.00
   -8    2    8      3.46      0.00
   -7    2    8      4.28      0.00
   -6    2    8     -1.13      0.00
   -5    2    8     -3.90      0.00
   -4    2    8     -8.21      0.00
   -3    2    8      8.09      0.00
   -2    2    8      2.06      0.00
   -1    2    8      4.12      0.00
    0    2    8     -6.09      0.00
    1    2    8     -1.71      0.00
    2    2    8      4.23      0.00
    3    2    8      0.82      0.00
    4    2    8    -11.87      0.00
    5    2    8     10.56      0.00
    6    2    8     -5.49      0.00
    7    2    8      4.37      0.00
    8    2    8      1.41      0.00
    9    2    8     -0.37      0.00
   10    2    8     -1.15      0.00
   11    2    8      0.79      0.00
  -16    3    8      4.28      0.00
  -15    3    8     -1.04      0.00
  -14    3    8      4.05      0.00
  -13    3    8     -5.25      0.00
  -12    3    8     -0.05      0.00
  -11    3    8      1.56      0.00
  -10    3    8      0.92      0.00
   -9    3    8     -0.81      0.00
   -8    3    8     -3.91      0.00
   -7    3    8      2.59      0.00
   -6    3    8      3.62      0.00
   -5    3    8      2.76      0.00
   -4    3    8     -5.18      0.00
   -3    3    8     -9.32      0.00
   -2    3    8     12.63      0.00
   -1    3    8     -7.35      0.00
    0    3    8      9.49      0.00
    1    3    8     -7.94      0.00
    2    3    8      3.69      0.00
    3    3    8      4.45      0.00
    4    3    8     -6.09      0.00
    5    3    8      2.36      0.00
    6    3    8     -3.00      0.00
    7    3    8      1.60      0.00
    8    3    8     -2.42      0.00
    9    3    8      2.04      0.00
   10    3    8      0.87      0.00
  -15    4    8      0.66      0.00
  -14    4    8      3.87      0.00
  -13    4    8      0.15      0.00
  -12    4    8     -0.18      0.00
  -11    4    8     -2.89      0.00
  -10    4    8      2.06      0.00
   -9    4    8      3.32      0.00
   -8    4    8     -5.28      0.00
   -7    4    8      1.16      0.00
   -6    4    8     -4.87      0.00
   -5    4    8     10.42      0.00
   -4    4    8     -0.95      0.00
   -3    4    8     -5.86      0.00
   -2    4    8     -0.85      0.00
   -1    4    8     -0.33      0.00
    0    4    8      7.19      0.00
    1    4    8     -7.41      0.00
    2    4    8      4.08      0.00
    3    4    8      2.70      0.00
    4    4    8     -1.98      0.00
    5    4    8      2.27      0.00
    6    4    8     -0.28      0.00
    7    4    8     -2.59      0.00
    8    4    8      2.16      0.00
    9    4    8     -1.18      0.00
   10    4    8     -2.35      0.00
  -15    5    8     -2.74      0.00
  -14    5    8      1.93      0.00
  -13    5    8     -1.27      0.00
  -12    5    8      3.00      0.00
  -11    5    8     -2.59      0.00
  -10    5    8     -0.36      0.00
   -9    5    8      1.40      0.00
   -8    5    8      2.01      0.00
   -7    5    8     -1.49      0.00
   -6    5    8     -4.79      0.00
   -5    5    8      2.39      0.00
   -4    5    8      4.43      0.00
   -3    5    8      0.55      0.00
   -2    5    8     -2.89      0.00
   -1    5    8     -3.11      0.00
    0    5    8     -0.52      0.00
    1    5    8      5.55      0.00
    2    5    8    -10.69      0.00
    3    5    8      9.14      0.00
    4    5    8     -4.09      0.00
    5    5    8      0.33      0.00
    6    5    8      1.81      0.00
    7    5    8     -0.99      0.00
    8    5    8     -0.87      0.00
    9    5    8      0.83      0.00
  -15    6    8     -2.17      0.00
  -14    6    8      0.47      0.00
  -13    6    8      1.01      0.00
  -12    6    8      0.73      0.00
  -11    6    8     -0.30      0.00
  -10    6    8     -1.56      0.00
   -9    6    8      1.38      0.00
   -8    6    8     -1.10      0.00
   -7    6    8      4.30      0.00
   -6    6    8     -2.52      0.00
   -5    6    8     -7.10      0.00
   -4    6    8      6.94      0.00
   -3    6    8     -3.16      0.00
   -2    6    8      7.36      0.00
   -1    6    8     -7.01      0.00
    0    6    8      2.66      0.00
    1    6    8     -0.99      0.00
    2    6    8     -1.32      0.00
    3    6    8     -0.63      0.00
    4    6    8     -0.81      0.00
    5    6    8      2.51      0.00
    6    6    8     -2.37      0.00
    7    6    8      1.27      0.00
    8    6    8     -0.12      0.00
  -14    7    8     -1.34      0.00
  -13    7    8     -1.36      0.00
  -12    7    8      2.75      0.00
  -11    7    8      0.50      0.00
  -10    7    8      0.07      0.00
   -9    7    8      0.56      0.00
   -8    7    8     -2.53      0.00
   -7    7    8      4.96      0.00
   -6    7    8      0.03      0.00
   -5    7    8     -1.36      0.00
   -4    7    8     -2.89      0.00
   -3    7    8     -0.63      0.00
   -2    7    8      2.74      0.00
   -1    7    8     -0.51      0.00
    0    7    8     -0.47      0.00
    1    7    8      1.87      0.00
    2    7    8     -0.13      0.00
    3    7    8     -1.47      0.00
    4    7    8      2.45      0.00
    5    7    8     -3.01      0.00
    6    7    8      2.85      0.00
    7    7    8     -0.13      0.00
  -13    8    8     -1.01      0.00
  -12    8    8     -1.09      0.00
  -11    8    8     -1.94      0.00
  -10    8    8      1.13      0.00
   -9    8    8      1.82      0.00
   -8    8    8     -4.00      0.00
   -7    8    8      1.36      0.00
   -6    8    8      3.80      0.00
   -5    8    8      0.04      0.00
   -4    8    8      0.17      0.00
   -3    8    8     -2.08      0.00
   -2    8    8     -0.33      0.00
   -1    8    8      4.11      0.00
    0    8    8     -5.65      0.00
    1    8    8      3.50      0.00
    2    8    8     -0.81      0.00
    3    8    8     -0.18      0.00
    4    8    8     -0.46      0.00
    5    8    8      1.74      0.00
    6    8    8     -2.38      0.00
  -12    9    8      0.12      0.00
  -11    9    8      0.61      0.00
  -10    9    8     -5.15      0.00
   -9    9    8      4.18      0.00
   -8    9    8     -2.92      0.00
   -7    9    8     -2.50      0.00
   -6    9    8      1.32      0.00
   -5    9    8      0.94      0.00
   -4    9    8      3.36      0.00
   -3    9    8     -2.27      0.00
   -2    9    8      0.96      0.00
   -1    9    8     -1.84      0.00
    0    9    8      3.11      0.00
    1    9    8      0.30      0.00
    2    9    8     -0.52      0.00
    3    9    8     -2.66      0.00
    4    9    8      3.02      0.00
    5    9    8     -1.64      0.00
  -11   10    8      0.99      0.00
  -10   10    8      0.55      0.00
   -9   10    8     -0.22      0.00
   -8   10    8      0.89      0.00
   -7   10    8     -0.01      0.00
   -6   10    8     -5.09      0.00
   -5   10    8      2.25      0.00
   -4   10    8     -0.02      0.00
   -3   10    8      0.65      0.00
   -2   10    8      1.22      0.00
   -1   10    8     -0.62      0.00
    0   10    8     -2.01      0.00
    1   10    8     -1.20      0.00
    2   10    8      7.50      0.00
    3   10    8     -4.82      0.00
    4   10    8     -0.40      0.00
[truncated: 1,384,595 more chars]
